# Supplementary material for: Quantitative detection of economically important Fusarium oxysporum f. sp. cubense strains in Africa in plants, soil and water
Source: PLoS One. 2020 Jul 20;15(7):e0236110. doi: 10.1371/journal.pone.0236110 (PMC7371176; doi:10.1371/journal.pone.0236110)
Supplement: S1 Appendix — (FAS) [file pone.0236110.s003.fas]

>Fusarium_oxysporum_f._sp._cubense_strain_54006_Supercontig_JH658272:3836264-3839494_+
ttcacagatattcgagtagacagtcctcgacgtcaagattggacagacaacaagtcacatagcgaagtgactcccatggagtgccgccttcgagacatgacatacgccgcgccaatttttgtcgacatacaatatatccgagacaagcagcggattgtgcgaaagaatgtgcctcttggacgcatgccagtcatgctcaagagctccaagtgtcgtctcgccggagccaacaatacgcagatggaggagatgaacgaatgcccacttgaccctggcggttactttattattggtggtaccgagaaggtcattttgattcaggagcaactgagcaagaaccgtatcattgttgaagccgacgagaagaacaacattatttcagcatcggtcaccagttctacacacgaacgaaagtcgaagacgtacgttactctgaagaaggacagaattctcctgacacacaacgtgctggtggaaggtatcccgatagtaatcatcctgaaggctctgggaggattgtcagacatggaaattatgcagcttgttgctggatcagatggaagataccaagatgaattcctggtaaactttgacgaggcgacaaaggcgggcgttttcactcagcaccaagcgctggagtatatcggagcaaaggtaaagatgggttcccgcagaggcacattcggtcctcaagtgcgccgtaaccacgtcgaagaaggcctcgatgccttggccaacctggtcattgcccatgtgcccattgagggactggatttctaccccaaggccatctatgtggctcagatgactcgaagggttctcattgccgcccacaaccccaagttggttgacgacagagatttcgtgggaaacaaacgacttgagctggctggtcaacttctctcacttttgtttgaagatttattcaagcagttcacatctggagtcaagatgtcgatcgacaagttcctgaagaaaaacaacagggcagttcctctcgacgcggttcacatgatcagcaaccacgccaacaacattggatatggaatcaaccgagccattcagactggaaattggactgtcaaacgctttaatatgaaccgagcaggagtcactcacgttctcagtcggctgagttatatcgccgctcttggtatgatgaccagaataagcagtcagttcgaaaagacccgaaaggtgtctggtcctcgtgcacttcaaccatcgcagtggggtatgctttgtacgtcagatacacctgaaggtgaagcctgtggtctggtgaagaacttggctttgatgacccatattactaccaacgttgatgaagagcctgttaaacggtggatctttacactagatgctggtgttgaacctatccgcaatttctcgggtgctgagatgcaccgtgaaggaagctacattattcatatcaacggtactccgttcgcattaactcgatacccaaagcgatttgcgcaaaagtttagaactatgcgacggagaggttggatctccccttttgttggcatcaacatcaacacacacttcaacgccgttcatattgccaccgatgaaggccgtatttgtcgaccttacatcatcgttaagaatggtaagcagaagctcaagcctgagcatctgcgattacttcagatgggcaaagcgacatttgacgactttctgaaccgcggaattgtggagtatctcgatgtcaatgaggagaacgatgccctcatcaccatttatgaggaccaagtgacacagagtaccactcacttggaaatcgaaccctttacagtcctgggagctgtcgcaggattgattcccttcccccaccacaaccaatctcctcgtaacacttaccaatgtgctatgggtaaacaagccattggtgcaatcgcatacaaccagttcaaccgtattgatactcttctgtatacactcgtataccctcaacggcccatggttatttcaaagaccattcaacttatcggttacgacaagcttcctgcaggacaaaacgccaccgtggttgttatgtcatactcaggatacgatattgaagatgctttggttctgaacaaagcatcgatcgacagaggatttggtcgttgtcaggttttcagaaagtacacgacggaactgcagaagtaccccaacggacgcagagaacgtatcggagaccctgagaatgagggcgatggcaagattaagcgccggatcgctaagcacgaggccttggatgacgatggtcttgcaatcgttggttataaggtgaacagcggcgaggctatggtcaagaaggagacaccgcttgaccagacaagcactggcatcggactggaccgtggacctgccgagttccgcgactcatcagtttcgtaccgaatcgcagatcccgcatatatcgacaaggtcatgatttctcagacagagaaggataccacagtaatcaaggtgcagacaagacaaactcgacgccccgaattgggtgacaagttctcgtctcgtcacggtcagaagggtgtcgttggtattattgttgaacaagaggacttgcctttctctgacagtggattgagccccgacatcatcatgaacccccacggtttcccttctcgaatgacagtcggcaagctactcgagtgtctaacgggcaaggcttctatcgtccacggtcgtcctgactatggctttggagatgctttccgttctcatccattggaggagatgagtcaggtgcttgtagaccatggcttctcatgggagggcaaggactacttcacatcgggtattactggagagccactggaggcatacgtcttcaacggacctatctactaccagcgactcaagcacatggtgcaagacaagatgcattctcgatctcgaggtccccgagccatcctcactcgccaacctacagaaggtcgttcacgagatggtggtctgcgcctgggagaaatggaacgcgattgtttgatcgcctacggtgcttcccagcttcttctggagcgactcatgatcagctcggatggtactgagattgatatttgccagcagtgtggtctgtttggatacaagggttactgccacacatgcaagagtacaagggaagttaccaagatgacgatgccgtatgcagcgaagctgcttgtacaggagctcatcagcatgaatgttggagtgcgactccagatggatgacgagtttccccaccccaggtaa
>Fusarium_oxysporum_f._sp._cubense_strain_CAV092_VCG0120
ttcacagatattcgagtagacagtcctcgacgtcaagattggacagacaacaagtcacatagcgaagtgactcccatggagtgccgccttcgagacatgacatacgccgcgccaatttttgtcgacatacaatatatccgagacaagcagcggattgtgcgaaagaatgtgcctcttggacgcatgccagtcatgctcaagagctccaagtgtcgtctcgccggagccaacaatacgcagatggaggagatgaacgaatgcccacttgaccctggcggttactttattattggtggtaccgagaaggtcattttgattcaggagcaactgagcaagaaccgtatcattgttgaagccgacgagaagaacaacattatttcagcatcggtcaccagttctacacacgaacgaaagtcgaagacgtacgttactctgaagaaggacagaattctcctgacacacaacgtgctggtggaaggtatcccgatcgtaatcatcctgaaggctctgggaggattgtcagacatggaaattatgcagcttgttgctggatcagatggaagataccaagatgaattcctggtaaactttgacgaggcgacaaaggcgggcgttttcactcagcaccaagcgctggagtatatcggagcaaaggtaaagatgggttcccgcagaggcacattcggtcctcaagtgcgccgtaaccacgtcgaagaaggcctcgatgccttggccaacctggtcattgcccatgtgcccattgagggactggatttctaccccaaggccatctatgtggctcagatgactcgaagggttctcattgccgcccacaaccccaagttggttgacgacagagatttcgtgggaaacaaacgacttgagctggctggtcaacttctctcacttttgtttgaagatttattcaagcagttcacatctggagtcaagatgtcgatcgacaagttcctgaagaaaaacaacagggcagttcctctcgacgcggttcacatgatcagcaaccacgccaacaacattggatatggaatcaaccgagccattcagactggaaattggactgtcaaacgctttaatatgaaccgagcaggagtcactcacgttctcagtcggctgagttatatcgccgctcttggtatgatgaccagaataagcagtcagttcgaaaagacccgaaaggtgtctggtcctcgtgcacttcaaccatcgcagtggggtatgctttgtacgtcagatacacctgaaggtgaagcctgtggtctggtgaagaacttggctttgatgacccatattactaccaacgttgatgaagagcctgttaaacggtggatctttacactagatgctggtgttgaacctatccgcaatttctcgggtgctgagatgcaccgtgaaggaagctacattattcatatcaacggtactccgtttgcattaactcgatacccaaagcgatttgcgcaaaagtttagaactatgcgacggagaggttggatctccccttttgttggcatcaacatcaacacacacttcaacgccgttcatattgccaccgatgaaggccgtatttgtcgaccttacatcatcgttaagaatggtaagcagaagctcaagcctgagcatctgcgattacttcagatgggcaaagcgacatttgacgactttctgaaccgcggaattgtggagtatctcgatgtcaatgaggagaacgatgccctcatcaccatttatgaggaccaagtgacacagagtaccactcacttggaaatcgaaccctttacagtcctgggagctgtcgcaggattgattcccttcccccaccacaaccaatctcctcgtaacacttaccaatgtgctatgggtaaacaagccattggtgcaatcgcatacaaccagttcaaccgtattgatactcttctgtatacactcgtataccctcaacggcccatggttatttcaaagaccattcaacttatcggttacgacaagcttcctgcaggacaaaacgccaccgtggttgttatgtcatactcaggatacgatattgaagatgctttggttctgaacaaagcatcgatcgacagaggatttggtcgttgtcaggttttcagaaagtacacgacggaactgcagaagtaccccaacggacgcagagaacgtatcggagaccctgagaatgagggcgatggcaagattaagcgccggatcgctaagcacgaggccttggatgacgatggtcttgcaatcgttggttataaggtgaacagcggcgaggctatggtcaagaaggagacaccgcttgaccagacaagcactggcatcggactggaccgtggacctgccgagttccgcgactcatcagtttcgtaccgaatcgcagatcccgcatatatcgacaaggtcatgatttctcagacagagaaggataccacagtaatcaaggtgcagacaagacaaactcgacgccccgaattgggtgacaagttctcgtctcgtcacggtcagaagggtgtcgttggtattattgttgaacaagaggacttgcctttctctgacagtggattgagccccgacatcatcatgaacccccacggtttcccttctcgaatgacagtcggcaagctactcgagtgtctaacgggcaaggcttctatcgtccacggtcgtcctgactatggctttggagatgctttccgttctcatccattggaggagatgagtcaggtgcttgtagaccatggcttctcatgggagggcaaggactacttcacatcgggtattactggagagccactggaggcatacgtcttcaacggacctatctactaccagcgactcaagcacatggtgcaagacaagatgcactctcgatctcgaggtccccgagccatcctcactcgccaacctacagaaggtcgttcacgagatggtggtctgcgcctgggagaaatggaacgcgattgtttgatcgcctacggtgcttcccagcttcttctggagcgactcatgatcagctcggatggtactgagattgatatttgccagcagtgtggtctgtttggatacaagggttactgccacacatgcaagagtacaagggaagttaccaagatgacgatgccgtatgcagcgaagctgcttgtacaggagctcatcagcatgaatgttggagtgcgactccagatggatgacgagtttccccaccccaggtaa
>Fusarium_oxysporum_f._sp._cubense_strain_CAV180_VCG0121
ttcacagatattcgagtagacagtcctcgacgtcaagattggacagacaacaagtcacatagcgaagtgactcccatggagtgccgccttcgagacatgacatacgccgcgccaatttttgtcgacatacaatatatccgagacaagcagcggattgtgcgaaagaatgtgcctcttggacgcatgccagtcatgctcaagagctccaagtgtcgtctcgccggagccaacaatacgcagatggaggagatgaacgaatgcccacttgaccctggcggttactttattattggtggtaccgagaaggtcattttgattcaggagcaactgagcaagaaccgtatcattgttgaagccgacgagaagaacaacattatttcagcatcggtcaccagttctacacacgaacgaaagtcgaagacgtacgttactctgaagaaggacagaattctcctgacacacaacgtgctggtggaaggtatcccgatcgtaatcatccnnnnnnnnnnnnnnnnattgtcagacatggaaattatgcagcttgttgctggatcagatggaagataccaagatgaattcctggtaaactttgacgaggcgacaaaggcgggcgttttcactcagcaccaagcgctggagtatatcggagcaaaggtaaagatgggttcccgcagaggcacattcggtcctcaagtgcgccgtaaccacgtcgaagaaggcctcgatgccttggccaacctggtcattgcccatgtgcccattgagggactggatttctaccccaaggccatctatgtggctcagatgactcgaagggttctcattgccgcccacaaccccaagttggttgacgacagagatttcgtgggaaacaaacgacttgagctggctggtcaacttctctcacttttgtttgaagatttattcaagcagttcacatctggagtcaagatgtcgatcgacaagttcctgaagaaaaacaacagggcagttcctctcgacgcggttcacatgatcagcaaccacgccaacaacattggatatggaatcaaccgagccattcagactggaaattggactgtcaaacgctttaatatgaaccgagcaggagtcactcacgttctcagtcggctgagttatatcgccgctcttggcatgatgaccagaataagcagtcagttcgaaaagacccgaaaggtgtctggtcctcgtgcacttcaaccatcgcagtggggtatgctttgtacgtcagatacacctgaaggtgaagcctgtggtctggtgaagaacttggctttgatgacccatattactaccaacgttgatgaagagcctgttaaacggtggatctttacactagatgctggtgttgaacctatccgcaatttctcgggtgctgagatgcaccgtgaaggaagctacattattcatatcaacggtactccgttcgcattaactcgatacccaaagcgatttgcgcaaaagtttagaactatgcgacggagaggttggatctccccttttgttggcatcaacatcaacacacacttcaacgccgttcatattgccaccgatgaaggccgtatttgtcgaccttacatcatcgttaagaatggtaagcagaagctcaagcctgagcatctgcgattacttcagatgggcaaagcgacatttgacgactttctgaaccgcggaattgtggagtatctcgatgtcaatgaggagaacgatgccctcatcaccatttatgaggaccaagtgacacagagtaccactcacttggaaatcgaaccctttacagtcctgggagctgtcgcaggattgattcccttcccccaccacaaccaatctcctcgtaacacttaccaatgtgctatgggtaaacaagccattggtgcaatcgcatacaaccagttcaaccgtattgatactcttctgtatacactcgtataccctcaacggcccatggttatttcaaagaccattcaacttatcggttacgacaagcttcctgcaggacaaaacgccaccgtggttgttatgtcatactcaggatacgatattgaagatgctttggttctgaacaaagcatcgatcgacagaggatttggtcgttgtcaggttttcagaaagtacacgacggaactgcagaagtaccccaacggacgcagagaacgtatcggagaccctgagaatgagggcgatggcaagattaagcgccggatcgctaagcacgaggccttggatgacgatggtcttgcaatcgttggttataaggtgaacagcggcgaggctatggtcaagaaggagacaccgcttgaccagacaagcactggcatcggactggaccgtggacctgccgagttccgcgactcatcagtttcgtaccgaatcgcagatcccgcatatatcgacaaggtcatgatttctcagacagagaaggataccacagtaatcaaggtgcagacaagacaaactcgacgccccgaattgggtgacaagttctcgtctcgtcacggtcagaagggtgtcgttggtattattgttgaacaagaggacttgcctttctctgacagtggattgagccccgacatcatcatgaacccccacggtttcccttctcgaatgacagtcggcaagctactcgagtgtctaacgggcaaggcttctatcgtccacggtcgtcctgactatggctttggagatgctttccgttctcatccattggaggagatgagtcaggtgcttgtagaccatggcttctcatgggagggcaaggactacttcacatcgggtattactggagagccactggaggcatacgtcttcaacggacctatctactaccagcgactcaagcacatggtgcaagacaagatgcactctcgatctcgaggtccccgagccatcctcactcgccaacctacagaaggtcgttcacgagatggtggtctgcgcctgggagaaatggaacgcgattgtttgatcgcctacggtgcttcccagcttcttctggagcgactcatgatcagctcggatggtactgagattgatatttgccagcagtgtggtctgtttggatacaagggctactgccacacatgcaagagtacaagggaagttaccaagatgacgatgccgtatgcagcgaagctgcttgtacaggagctcatcagcatgaatgttggagtgcgactccagatggatgacgagtttccccaccccaggtaa
>Fusarium_oxysporum_f._sp._cubense_strain_CAV181_VCG0122
ttcacagatattcgagtagacagtcctcgacgtcaagattggacagacaacaagtcacatagcgaagtgactcccatggagtgccgccttcgagacatgacatacgccgcgccaatttttgtcgacatacaatatatccgagacaagcagcggattgtgcgaaagaatgtgcctcttggacgcatgccagtcatgctcaagagctccaagtgtcgtctcgccggagccaacaatacgcagatggaggagatgaacgaatgcccacttgaccctggcggttactttattattggtggtaccgagaaggtcattttgattcaggagcaactgagcaagaaccgtatcattgttgaagccgacgagaagaacaacattatttcagcatcggtcaccagttctacacacgaacgaaagtcgaagacgtacgttactctgaagaaggacagaattctcctgacacacaacgtgctggtggaaggtatcccgatcgtaatcatcctgaaggctctgggaggattgtcagacatggaaattatgcagcttgttgctggatcagatggaagataccaagatgaattcctggtaaactttgacgaggcgacaaaggcgggcgttttcactcagcaccaagcgctggagtatatcggagcaaaggtaaagatgggttcccgcagaggcacattcggtcctcaagtgcgccgtaaccacgtcgaagaaggcctcgatgccttggccaacctggtcattgcccatgtgcccattgagggactggatttctaccccaaggccatctatgtggctcagatgactcgaagggttctcattgccgcccacaaccccaagttggttgacgacagagatttcgtgggaaacaagcgacttgagctggctggtcaacttctctcacttttgtttgaagatttattcaagcagttcacatctggagtcaagatgtcgatcgacaagttcctgaagaaaaacaacagggcagttcctctcgacgcggttcacatgatcagcaaccacgccaacaacattggatatggaatcaaccgagccattcagactggaaattggactgtcaaacgctttaatatgaaccgagcaggagtcactcacgttctcagtcggctgagttatatcgccgctcttggtatgatgaccagaataagcagtcagttcgaaaagacccgaaaggtgtctggtcctcgtgcacttcaaccatcgcagtggggtatgctttgtacgtcagatacacctgaaggtgaagcctgtggtctggtgaagaacttggctttgatgacccatattactaccaacgttgatgaagagcctgttaaacggtggatctttacactagatgctggtgttgaacctnnnngcaatttctcgggtgctgagatgcaccgtgaaggaagctacattattcatatcaacggtactccgttcgcattaactcgatacccaaagcgatttgcgcaaaagtttagaactatgcgacggagaggttggatctccccttttgttggcatcaacatcaacacacacttcaacgccgttcatattgccaccgatgaaggccgtatttgtcgaccttacatcatcgttaagaatggtaagcagaagctcaagcctgagcatctgcgattacttcagatgggcaaagcgacatttgacgactttctgaaccgtggaattgtggagtatctcgatgtcaatgaggagaacgatgccctcatcaccatttatgaggaccaagtgacacagagtaccactcacttggaaatcgaaccctttacagtcctgggagctgtcgcaggattgattcccttcccccaccacaaccaatctcctcgtaacacttaccaatgtgctatgggtaaacaagccattggtgcaatcgcatacaaccagttcaaccgtattgatactcttctgtatacactcgtataccctcaacggcccatggttatttcaaagaccattcaacttatcggttacgacaagcttcctgcaggacaaaacgccaccgtggttgttatgtcatactcaggatacgatattgaagatgctttggttctgaacaaagcatcgatcgacagaggatttggtcgttgtcaggttttcagaaagtacacgacggaactgcagaagtaccccaacggacgcagagaacgtatcggagaccctgagaatgagggcgatggcaagattaagcgccggatcgctaagcacgaggccttggatgacgatggtcttgcaatcgttggttataaggtgaacagcggcgaggctatggtcaagaaggagacaccgcttgaccagacaagcactggcatcggactggaccgtggacctgccgagttccgcgactcatcagtttcgtaccgaatcgcagatcccgcatatatcgacaaggtcatgatttctcagacagagaaggataccacagtaatcaaggtgcagacaagacnnnnnnnnnnnnncgaattgggtgacaagttctcgtctcgtcacggtcagaagggtgtcgttggtattattgttgaacaagaggacttgcctttctctgacagtggattgagccccgacatcatcatgaacccccacggtttcccttctcgaatgacagtcggcaagctactcgagtgtctaacgggcaaggcttctatcgtccacggtcgtcctgactatggctttggagatgctttccgttctcatccattggaggagatgagtcaggtgcttgtagaccatggcttctcatgggagggcaaggactacttcacatcgggtattactggagagccactggaggcatacgtcttcaacggacctatctactaccagcgactcaagcacatggtgcaagacaagatgcactctcgatctcgaggtccccgagccatcctcactcgccaacctacagaaggtcgttcacgagatggtggtctgcgcctgggagaaatggaacgcgattgtttgatcgcctacggtgcttcccagcttcttctggagcgactcatgatcagctcggatggtactgagattgatatttgccagcagtgtggtctgtttggatacaagggttactgccacacatgcaagagtacaagggaagttaccaagatgacgatgccgtatgcagcgaagctgcttgtacaggagctcatcagcatgaatgttggagtgcgactccagatggatgacgagtttccccaccccaggtaa
>Fusarium_oxysporum_f._sp._cubense_strain_CAV1036_VCG0123
ttcacagatattcgagtagacagtcctcgacgtcaagattggacagacaacaagtcacatagtgaagtgactcccatggagtgccgccttcgagacatgacatacgccgcgccaatttttgtcgacatacaatatatccgagacaagcagcggattgtgcgaaagaatgtgcctcttggacgcatgccagtcatgctcaagagctccaagtgtcgtctcgccggagccaacaatacgcagatggaggagatgaacgaatgcccacttgaccctggcggttactttattattggtggtaccgagaaggtcattttgattcaggagcaactgagcaagaaccgtatcattgttgaagccgacgagaagaacaacattatttcagcatcggtcaccagttccacacacgaacggaagtcgaagacgtacgttactctgaagaaggacagaattctcctgacacacaacgtgctggtggaaggtatcccgatcgtaatcatcctgaaggctctgggaggattgtcagacatggaaattatgcagcttgttgctggatcagatggaagataccaagatgaattcctggtaaactttgacgaggcgacaaaggcgggtgttttcactcagcaccaagcgctggagtatatcggagcaaaggtaaagatgggttcccgcagaggcacattcggtcctcaagtgcgccgtaaccacgtcgaagaaggcctcgatgccttggccaacctggtcattgcccatgtgcccattgagggactggatttctaccccaaggccatctatgtggctcagatgactcgaagggttctcattgccgcccacaaccccaagttggttgacgacagagatttcgtgggaaacaaacgacttgagctggctggtcaacttctctcacttttgtttgaagatttattcaagcagttcacatctggagtcaagatgtcgatcgacaagttcctgaagaaaaacaacagggcagttcctctcgacgcggttcacatgattagcaaccacgccaacaacattggatatggaatcaaccgagccattcagactggaaattggactgtcaaacgctttaatatgaaccgagcaggagtcactcacgttctcagtcggctgagttatatcgccgctcttggtatgatgaccagaataagcagtcagttcgaaaagacccgaaaggtgtctggtcctcgtgcacttcaaccatcgcagtggggtatgctttgtacgtcagatacacctgaaggtgaagcctgtggtctggtgaagaacttggctttgatgacccatattactaccaacgttgatgaagagcctgttaaacggtggatttttacactagatgctggtgttgaacctatccgcaatttctcgggtgctgagatgcaccgtgaaggaagctacattattcatatcaacggtactccgttcgcattaactcgatacccaaagcgatttgcgcaaaagtttagaactatgcgacggagaggttggatctccccttttgttggcatcaacatcaacacacacttcaacgccgttcatattgccaccgatgaaggccgtatttgtcgaccttacatcatcgttaagaatggtaagcagaagctcaagcctgagcatctgcgattacttcagatgggcaaagcgacatttgacgactttctgaaccgcggaatagtggagtatctcgatgtcaatgaggagaacgatgccctcatcaccatttatgaggaccaagtgacacagagtaccactcacttggaaatcgaaccctttacagtcctgggagctgtcgcaggattgattcccttcccccaccacaaccaatctcctcgtaacacttaccaatgtgctatgggtaaacaagccattggtgcaatcgcatacaaccagttcaaccgtattgatactcttctgtatacactcgtatacccccaacggcccatggttatttcaaagaccattcaacttatcggttacgacaagcttcctgcaggacaaaacgccaccgtggttgttatgtcatactcaggatacgatattgaagatgctttggttctgaacaaagcatcgatcgacagaggatttggtcgttgtcaggttttcagaaagtacacgacggaactgcagaagtaccccaacggacgcagagaacgtatcggagaccctgagaatgagggcgatggcaagattaagcgccggatcgctaagcacgaggccttggatgacgatggtcttgcaatcgttggttataaggtgaacagcggcgaggctatggtcaagaaggagacaccgcttgaccagacaagcactggcatcggactggaccgtggacctgccgagttccgcgactcatcagtttcgtaccgaatcgcagatcccgcatatatcgacaaggtcatgatttctcagacagagaaggataccacagtaatcaaggtgcagacaagacaaactcgacgccccgaattgggtgacaagttctcgtctcgtcacggtcagaagggtgtcgttggtattattgttgaacaagaggacttgcctttctctgacagtggattgagccccgacatcatcatgaacccccacggtttcccttctcgaatgacagtcggcaagctactcgagtgtctaacgggcaaggcttctatcgtccacggtcgtcctgactatggctttggagatgctttccgttctcatccattggaggagatgagtcaggtgcttgtagaccatggcttctcatgggagggcaaggactacttcacatcgggtattactggagagccactggaggcatacgtcttcaacggacctatctactaccagcgactcaagcacatggtgcaagacaagatgcactctcgatctcgaggtccccgagccatcctcactcgccaacctacagaaggtcgttcacgagatggtggtctgcgcctgggagaaatggaacgcgattgtttgatcgcctacggtgcttcccagcttcttctggagcgactcatgattagctcggatggtactgagattgatatttgccagcagtgtggtctgttcggatacaagggttactgccacacatgcaagagtacgagggaagttaccaagatgacgatgccgtatgcagcgaagctgcttgtacaggagctcatcagcatgaatgttggagtgcgactccagatggatgacgagtttccccaccccaggtaa
>Fusarium_oxysporum_f._sp._cubense_strain_CAV606_VCG0124/5
ttcacagatattcgagtagacagtcctcgacgtcaagattggacagacaacaagtcacatagcgaagtgactcccatggagtgccgccttcgagacatgacatacgccgcgccaatttttgtcgacatacaatatatccgagacaagcagcggattgtgcgaaagaatgtgcctcttggacgcatgccagtcatgctcaagagctccaagtgtcgtctcgctggagccaacaatacgcagatggaggagatgaacgaatgcccacttgaccctggcggttactttattattggtggtaccgagaaggtcattttgattcaggagcaactgagcaagaaccgtatcattgttgaagccgacgagaagaacaacattatttcagcatcggtcaccagttccacacacgaacggaagtcgaagacgtacgttactctgaagaaggacagaattctcctgacacacaacgtgctggtggaaggtatcccgatcgtaatcatcctgaaggctctgggaggattgtcagacatggaaattatgcagcttgttgctggatcagatggaagataccaagatgaattcctggtaaactttgacgaggcgacaaaggcgggcgttttcactcagcaccaagcgctggagtatatcggagcaaaggtaaagatgggttcccgcagaggcacattcggtcctcaagtgcgccgtaaccacgtcgaagaaggcctcgatgccttggccaacctggtcattgcccatgtgcccattgagggactggatttctaccctaaggccatctatgtggctcagatgactcgaagggttctcattgccgcccacaaccccaagttggttgacgacagagatttcgtgggaaacaaacgacttgagctggctggtcaacttctctcacttttgtttgaagatttattcaagcagttcacatctggagtcaagatgtcgatcgacaagttcctgaagaaaaacaacagggcagttcctctcgacgcggttcacatgattagcaaccacgccaacaacattggatatggaatcaaccgagccattcagactggaaattggactgtcaaacgctttaatatgaaccgagcaggagtcactcacgttctcagtcggctgagttatatcgccgctcttggtatgatgaccagaataagcagtcagttcgaaaagacccgaaaggtgtctggtcctcgtgcacttcaaccatcgcagtggggtatgctttgtacgtcagatacacctgaaggtgaagcctgtggtctggtgaagaacttggctttgatgacccatattactaccaacgttgatgaagagcctgttaaacggtggatctttacactagatgctggtgttgaacctatccgcaatttctcgggtgctgagatgcaccgtgaaggaagctacattattcatatcaacggtactccgttcgcattaactcgatacccaaagcgatttgcgcaaaagtttagaactatgcgacggagaggttggatctccccttttgttggcatcaacatcaacacacacttcaacgccgttcatattgccaccgatgaaggccgtatttgtcgaccttacatcatcgttaagaatggtaagcagaagctcaagcctgagcatctgcgattacttcagatgggcaaagcgacatttgacgactttctgaaccgcggaatcgtggagtatctcgatgtcaatgaggagaacgatgccctcatcaccatatacgaggaccaagtgacacagagtaccactcacttggaaatcgaaccctttacagtcctgggagctgtcgcaggattgattcccttcccccaccacaaccaatctcctcgtaacacttaccaatgtgctatgggtaaacaagccattggtgcaatcgcatacaaccagttcaaccgtattgatactcttctgtatacactcgtatacccccaacggcccatggttatttcaaagaccattcagcttatcggttacgacaagcttcctgcaggacaaaacgccaccgtggttgttatgtcatactcaggatacgatattgaagatgctttggttctgaacaaagcatcgatcgacagaggatttggtcgttgtcaggttttcagaaagtacacgacggaactgcagaagtaccccaacggacgcagagaacgtatcggagaccctgagaatgagggcgatggcaagattaagcgccggatcgctaagcacgaggccttggatgacgatggtcttgcaatcgttggttataaggtgaacagcggcgaggctatggtcaagaaggagacaccgcttgaccagacaagcactggcatcggactggaccgtggacctgccgagttccgcgactcatcagtttcgtaccgaatcgcagatcccgcatatatcgacaaggtcatgatttctcagacagagaaggataccacagtaatcaaggtgcagacaagacaaactcgacgccccgaattgggtgacaagttctcgtctcgtcacggtcagaagggtgtcgttggtattattgttgaacaagaggacttgcctttctctgacagtggattgagccccgacatcatcatgaacccccacggtttcccttctcgaatgacagtcggcaagctactcgagtgtctaacgggcaaggcttctatcgtccacggtcgtcctgactatggctttggagatgctttccgttctcatccattggaggagatgagtcaggtgcttgtagaccatggcttctcatgggagggcaaggactacttcacatcgggtattactggagagccactggaggcatacgtcttcaacggacctatctactaccagcgactcaagcacatggtgcaagacaagatgcactctcgatctcgaggtccccgagccatcctcactcgccaacctacagaaggtcgttcacgagatggtggtctgcgcctgggagaaatggaacgcgattgtttgatcgcctacggtgcttcccagcttcttctggagcgactcatgatcagctcggatggtactgagattgatatttgccagcagtgtggtctgttcggatacaagggttactgccacacatgcaagagtacgagggaagttaccaagatgacgatgccgtatgcagcgaagctgcttgtacaggagctcatcagcatgaatgttggagtgcgactccagatggatgacgagtttccccaccccaggtaa
>Fusarium_oxysporum_f._sp._cubense_strain_CAV184_VCG0124
ttcacagatattcgagtagacagtcctcgacgtcaagattggacagacaacaagtcacatagcgaagtgactcccatggagtgccgccttcgagacatgacatacgccgcgccaatttttgtcgacatacaatatatccgagacaagcagcggattgtgcgaaagaatgtgcctcttggacgcatgccagtcatgctcaagagctccaagtgtcgtctcgctggagccaacaatacgcagatggaggagatgaacgaatgcccacttgaccctggcggttactttattattggtggtaccgagaaggtcattttgattcaggagcaactgagcaagaaccgtatcattgttgaagccgacgagaagaacaacattatttcagcatcggtcaccagttccacacacgaacggaagtcgaagacgtacgttactctgaagaaggacagaattctcctgacacacaacgtgctggtggaaggtatcccgatcgtaatcatcctgaaggctctgggaggattgtcagacatggaaattatgcagcttgttgctggatcagatggaagataccaagatgaattcctggtaaactttgacgaggcgacaaaggcgggcgttttcactcagcaccaagcgctggagtatatcggagcaaaggtaaagatgggttcccgcagaggcacattcggtcctcaagtgcgccgtaaccacgtcgaagaaggcctcgatgccttggccaacctggtcattgcccatgtgcccattgagggactggatttctaccctaaggccatctatgtggctcagatgactcgaagggttctcattgccgcccacaaccccaagttggttgacgacagagatttcgtgggaaacaaacgacttgagctggctggtcaacttctctcacttttgtttgaagatttattcaagcagttcacatctggagtcaagatgtcgatcgacaagttcctgaagaaaaacaacagggcagttcctctcgacgcggttcacatgattagcaaccacgccaacaacattggatatggaatcaaccgagccattcagactggaaattggactgtcaaacgctttaatatgaaccgagcaggagtcactcacgttctcagtcggctgagttatatcgccgctcttggtatgatgaccagaataagcagtcagttcgaaaagacccgaaaggtgtctggtcctcgtgcacttcaaccatcgcagtggggtatgctttgtacgtcagatacacctgaaggtgaagcctgtggtctggtgaagaacttggctttgatgacccatattactaccaacgttgatgaagagcctgttaaacggtggatctttacactagatgctggtgttgaacctatccgcaatttctcgggtgctgagatgcaccgtgaaggaagctacattattcatatcaacggtactccgttcgcattaactcgatacccaaagcgatttgcgcaaaagtttagaactatgcgacggagaggttggatctccccttttgttggcatcaacatcaacacacacttcaacgccgttcatattgccaccgatgaaggccgtatttgtcgaccttacatcatcgttaagaatggtaagcagaagctcaagcctgagcatctgcgattacttcagatgggcaaagcgacatttgacgactttctgaaccgcggaatcgtggagtatctcgatgtcaatgaggagaacgatgccctcatcaccatatacgaggaccaagtgacacagagtaccactcacttggaaatcgaaccctttacagtcctgggagctgtcgcaggattgattcccttcccccaccacaaccaatctcctcgtaacacttaccaatgtgctatgggtaaacaagccattggtgcaatcgcatacaaccagttcaaccgtattgatactcttctgtatacactcgtatacccccaacggcccatggttatttcaaagaccattcagcttatcggttacgacaagcttcctgcaggacaaaacgccaccgtggttgttatgtcatactcaggatacgatattgaagatgctttggttctgaacaaagcatcgatcgacagaggatttggtcgttgtcaggttttcagaaagtacacgacggaactgcagaagtaccccaacggacgcagagaacgtatcggagaccctgagaatgagggcgatggcaagattaagcgccggatcgctaagcacgaggccttggatgacgatggtcttgcaatcgttggttataaggtgaacagcggcgaggctatggtcaagaaggagacaccgcttgaccagacaagcactggcatcggactggaccgtggacctgccgagttccgcgactcatcagtttcgtaccgaatcgcagatcccgcatatatcgacaaggtcatgatttctcagacagagaaggataccacagtaatcaaggtgcagacaagacaaactcgacgccccgaattgggtgacaagttctcgtctcgtcacggtcagaagggtgtcgttggtattattgttgaacaagaggacttgcctttctctgacagtggattgagccccgacatcatcatgaacccccacggtttcccttctcgaatgacagtcggcaagctactcgagtgtctaacgggcaaggcttctatcgtccacggtcgtcctgactatggctttggagatgctttccgttctcatccattggaggagatgagtcaggtgcttgtagaccatggcttctcatgggagggcaaggactacttcacatcgggtattactggagagccactggaggcatacgtcttcaacggacctatctactaccagcgactcaagcacatggtgcaagacaagatgcactctcgatctcgaggtccccgagccatcctcactcgccaacctacagaaggtcgttcacgagatggtggtctgcgcctgggagaaatggaacgcgattgtttgatcgcctacggtgcttcccagcttcttctggagcgactcatgatcagctcggatggtactgagattgatatttgccagcagtgtggtctgttcggatacaagggttactgccacacatgcaagagtacgagggaagttaccaagatgacgatgccgtatgcagcgaagctgcttgtacaggagctcatcagcatgaatgttggagtgcgactccagatggatgacgagtttccccaccccaggtaa
>Fusarium_oxysporum_f._sp._cubense_strain_CAV785_VCG0126
ttcacagatattcgagtagacagtcctcgacgtcaagattggacagacaacaagtcacatagcgaagtgactcccatggagtgccgccttcgagacatgacatacgccgcgccaatttttgtcgacatacaatatatccgagacaagcagcggattgtgcgaaagaatgtgcctcttggacgcatgccagtcatgctcaagagctccaagtgtcgtctcgccggagccaacaatacgcagatggaggagatgaacgaatgcccacttgaccctggcggttactttattattggtggtaccgagaaggtcattttgattcaggagcaactgagcaagaaccgtatcattgttgaagccgacgagaagaacaacattatttcagcatcggtcaccagttctacacacgaacgaaagtcgaagacgtacgttactctgaagaaggacagaattctcctgacacacaacgtgctggtggaaggtatcccgatcgtaatcatcctgaaggctctgggaggattgtcagacatggaaattatgcagcttgttgctggatcagatggaagataccaagatgaattcctggtaaactttgacgaggcgacaaaggcgggcgttttcactcagcaccaagcgctggagtatatcggagcaaaggtaaagatgggttcccgcagaggcacattcggtcctcaagtgcgccgtaaccacgtcgaagaaggcctcgatgccttggccaacctcgtcattgcccatgtgcccattgagggactggatttctaccccaaggccatctatgtggctcagatgactcgaagggttctcattgccgcccacaaccccaagttggttgacgacagagatttcgtgggaaacaaacgacttgagctggctggtcaacttctctcacttttgtttgaagatttattcaagcagttcacatctggagtcaagatgtcgatcgacaagttcctgaagaaaaacaacagggcagttcctctcgacgcggttcacatgatcagcaaccacgccaacaacattggatatggaatcaaccgagccattcagactggaaattggactgtcaaacgctttaatatgaaccgagcaggagtcactcacgttctcagtcggctgagttatatcgccgctcttggtatgatgaccagaataagcagtcagttcgaaaagacccgaaaggtgtctggtcctcgtgcacttcaaccatcgcagtggggtatgctttgtacgtcagatacacctgaaggtgaagcctgtggtctggtgaagaacttggctttgatgacccatattactaccaacgttgatgaagagcctgttaaacggtggatctttacactagatgctggtgttgaacctatccgcaatttctcgggtgctgagatgcaccgtgaaggaagctacattattcatatcaacggtactccgttcgcattaactcgatacccaaagcgatttgcgcaaaagtttagaactatgcgacggagaggttggatctccccttttgttggcatcaacatcaacacacacttcaacgccgttcatattgccaccgatgaaggccgtatttgtcgaccttacatcatcgttaagaatggtaagcagaaactcaagcctgagcatctgcgattacttcagatgggcaaagcgacatttgacgactttctgaaccgcggaattgtggagtatctcgatgtcaatgaggagaacgatgccctcatcaccatttatgaggaccaagtgacacagagtaccactcacttggaaatcgaaccctttacagtcctgggagctgtcgcaggattgattcccttcccccaccacaaccaatctcctcgtaacacttaccaatgtgctatgggtaaacaagccattggtgcaatcgcatacaaccagttcaaccgtattgatactcttctgtatacactcgtataccctcaacggcccatggttatttcaaagaccattcaacttatcggttacgacaagcttcctgcaggacaaaacgccaccgtggttgttatgtcatactcaggatacgatattgaagatgctttggttctgaacaaagcatcgatcgacagaggatttggtcgttgtcaggttttcagaaagtacacgacggaactgcagaagtaccccaacggacgcagagaacgtatcggagaccctgagaatgagggcgatggcaagattaagcgccggatcgctaagcacgaggccttggatgacgatggtcttgcaatcgttggttataaggtgaacagcggcgaggctatggtcaagaaggagacaccgcttgaccagacaagcactggcatcggactggaccgtggacctgccgagttccgcgactcatcagtttcgtaccgaatcgcagatcccgcatatatcgacaaggtcatgatttctcagacagagaaggataccacagtaatcaaggtgcagacaagacaaactcgacgccccgaattgggtgacaagttctcgtctcgtcacggtcagaagggtgtcgttggtattattgttgaacaagaggacttgcctttctctgacagtggattgagccccgacatcatcatgaacccccacggtttcccttctcgaatgacagtcggcaagctactcgagtgtctaacgggcaaggcttctatcgtccacggtcgtcctgactatggctttggagatgctttccgttctcatccattggaggagatgagtcaggtgcttgtagaccatggcttctcatgggagggcaaggactacttcacatcgggtattactggagagccactggaggcatacgtcttcaacggacctatctactaccagcgactcaagcacatggtgcaagacaagatgcactctcgatctcgaggtccccgagccatcctcactcgccaacctacagaaggtcgttcacgagatggtggtctgcgcctgggagaaatggaacgcgattgtttgatcgcctacggtgcttcccagcttcttctggagcgactcatgatcagctcggatggtactgagattgatatttgccagcagtgtggtctgtttggatacaagggctactgccacacatgcaagagtacaagggaagttaccaagatgacgatgccgtatgcagcgaagctgcttgtacaggagctcatcagcatgaatgttggagtgcgactccagatggatgacgagtttccccaccccaggtaa
>Fusarium_oxysporum_f._sp._cubense_strain_CAV893_VCG0128
ttcacagatattcgagtagacagtcctcgacgtcaagattggacagacaacaagtcacatagcgaagtgactcccatggagtgccgccttcgagacatgacatacgccgcgccaatttttgtcgacatacaatatatccgagacaagcagcggattgtgcgaaagaatgtgcctcttggacgcatgccagtcatgctcaagagctccaagtgtcgtctcgctggagccaacaatacgcagatggaggagatgaacgaatgcccacttgaccctggcggttactttattattggtggtaccgagaaggtcattttgattcaggagcaactgagcaagaaccgtatcattgttgaagccgacgagaagaacaacattatttcagcatcggtcaccagttccacacacgaacggaagtcgaagacgtacgttactctgaagaaggacagaattctcctgacacacaacgtgctggtggaaggtatcccgatcgtaatcatcctgaaggctctgggaggattgtcagacatggaaattatgcagcttgttgctggatcagatggaagataccaagatgaattcctggtaaactttgacgaggcgacaaaggcgggcgttttcactcagcaccaagcgctggagtatatcggagcaaaggtaaagatgggttcccgcagaggcacattcggtcctcaagtgcgccgtaaccacgtcgaagaaggcctcgatgccttggccaacctggtcattgcccatgtgcccattgagggactggatttctaccctaaggccatctatgtggctcagatgactcgaagggttctcattgccgcccacaaccccaagttggttgacgacagagatttcgtgggaaacaaacgacttgagctggctggtcaacttctctcacttttgtttgaagatttattcaagcagttcacatctggagtcaagatgtcgatcgacaagttcctgaagaaaaacaacagggcagttcctctcgacgcggttcacatgattagcaaccacgccaacaacattggatatggaatcaaccgagccattcagactggaaattggactgtcaaacgctttaatatgaaccgagcaggagtcactcacgttctcagtcggctgagttatatcgccgctcttggtatgatgaccagaataagcagtcagttcgaaaagacccgaaaggtgtctggtcctcgtgcacttcaaccatcgcagtggggtatgctttgtacgtcagatacacctgaaggtgaagcctgtggtctggtgaagaacttggctttgatgacccatattactaccaacgttgatgaagagcctgttaaacggtggatctttacactagatgctggtgttgaacctatccgcaatttctcgggtgctgagatgcaccgtgaaggaagctacattattcatatcaacggtactccgttcgcattaactcgatacccaaagcgatttgcgcaaaagtttagaactatgcgacggagaggttggatctccccttttgttggcatcaacatcaacacacacttcaacgccgttcatattgccaccgatgaaggccgtatttgtcgaccttacatcatcgttaagaatggtaagcagaagctcaagcctgagcatctgcgattacttcagatgggcaaagcgacatttgacgactttctgaaccgcggaatcgtggagtatctcgatgtcaatgaggagaacgatgccctcatcaccatatacgaggaccaagtgacacagagtaccactcacttggaaatcgaaccctttacagtcctgggagctgtcgcaggattgattcccttcccccaccacaaccaatctcctcgtaacacttaccaatgtgctatgggtaaacaagccattggtgcaatcgcatacaaccagttcaaccgtattgatactcttctgtatacactcgtatacccccaacggcccatggttatttcaaagaccattcagcttatcggttacgacaagcttcctgcaggacaaaacgccaccgtggttgttatgtcatactcaggatacgatattgaagatgctttggttctgaacaaagcatcgatcgacagaggatttggtcgttgtcaggttttcagaaagtacacgacggaactgcagaagtaccccaacggacgcagagaacgtatcggagaccctgagaatgagggcgatggcaagattaagcgccggatcgctaagcacgaggccttggatgacgatggtcttgcaatcgttggttataaggtgaacagcggcgaggctatggtcaagaaggagacaccgcttgaccagacaagcactggcatcggactggaccgtggacctgccgagttccgcgactcatcagtttcgtaccgaatcgcagatcccgcatatatcgacaaggtcatgatttctcagacagagaaggataccacagtaatcaaggtgcagacaagacaaactcgacgccccgaattgggtgacaagttctcgtctcgtcacggtcagaagggtgtcgttggtattattgttgaacaagaggacttgcctttctctgacagtggattgagccccgacatcatcatgaacccccacggtttcccttctcgaatgacagtcggcaagctactcgagtgtctaacgggcaaggcttctatcgtccacggtcgtcctgactatggctttggagatgctttccgttctcatccattggaggagatgagtcaggtgcttgtagaccatggcttctcatgggagggcaaggactacttcacatcgggtattactggagagccactggaggcatacgtcttcaacggacctatctactaccagcgactcaagcacatggtgcaagacaagatgcactctcgatctcgaggtccccgagccatcctcactcgccaacctacagaaggtcgttcacgagatggtggtctgcgcctgggagaaatggaacgcgattgtttgatcgcctacggtgcttcccagcttcttctggagcgactcatgatcagctcggatggtactgagattgatatttgccagcagtgtggtctgttcggatacaagggttactgccacacatgcaagagtacgagggaagttaccaagatgacgatgccgtatgcagcgaagctgcttgtacaggagctcatcagcatgaatgttggagtgcgactccagatggatgacgagtttccccaccccaggtaa
>Fusarium_oxysporum_f._sp._cubense_strain_CAV632_VCG01210
ttcacagatattcgagtagacagtcctcgacgtcaagattggacagacaacaagtcacatagcgaagtgactcccatggagtgccgccttcgagacatgacatacgccgcgccaatttttgtcgacatacaatatatccgagacaagcagcggattgtgcgaaagaatgtgcctcttggacgcatgccagtcatgctcaagagctccaagtgtcgtctcgccggagccaacaatacgcagatggaggagatgaacgaatgcccacttgaccctggcggttactttattattggtggtaccgagaaggtcattttgattcaggagcaactgagcaagaaccgtatcattgttgaagccgacgagaagaacaacattatttcagcatcggtcaccagttctacacacgaacgaaagtcgaagacgtacgttactctgaagaaggacagaattctcctgacacacaacgtgctggtggaaggtatcccgatagtaatcatcctgaaggctctgggaggattgtcagacatggaaattatgcagcttgttgctggatcagatggaagataccaagatgaattcctggtaaactttgacgaggcgacaaaggcgggcgttttcactcagcaccaagcgctggagtatatcggagcaaaggtaaagatgggttcccgcagaggcacattcggtcctcaagtgcgccgtaaccacgtcgaagaaggcctcgatgccttggccaacctggtcattgcccatgtgcccattgagggactggatttctaccccaaggccatctatgtggctcagatgactcgaagggttctcattgccgcccacaaccccaagttggttgacgacagagatttcgtgggaaacaaacgacttgagctggctggtcaacttctctcacttttgtttgaagatttattcaagcagttcacatctggagtcaagatgtcgatcgacaagttcctgaagaaaaacaacagggcagttcctctcgacgcggttcacatgatcagcaaccacgccaacaacattggatatggaatcaaccgagccattcagactggaaattggactgtcaaacgctttaatatgaaccgagcaggagtcactcacgttctcagtcggctgagttatatcgccgctcttggtatgatgaccagaataagcagtcagttcgaaaagacccgaaaggtgtctggtcctcgtgcacttcaaccatcgcagtggggtatgctttgtacgtcagatacacctgaaggtgaagcctgtggtctggtgaagaacttggctttgatgacccatattactaccaacgttgatgaagagcctgttaaacggtggatctttacactagatgctggtgttgaacctatccgcaatttctcgggtgctgagatgcaccgtgaaggaagctacattattcatatcaacggtactccgttcgcattaactcgatacccaaagcgatttgcgcaaaagtttagaactatgcgacggagaggttggatctccccttttgttggcatcaacatcaacacacacttcaacgccgttcatattgccaccgatgaaggccgtatttgtcgaccttacatcatcgttaagaatggtaagcagaagctcaagcctgagcatctgcgattacttcagatgggcaaagcgacatttgacgactttctgaaccgcggaattgtggagtatctcgatgtcaatgaggagaacgatgccctcatcaccatttatgaggaccaagtgacacagagtaccactcacttggaaatcgaaccctttacagtcctgggagctgtcgcaggattgattcccttcccccaccacaaccaatctcctcgtaacacttaccaatgtgctatgggtaaacaagccattggtgcaatcgcatacaaccagttcaaccgtattgatactcttctgtatacactcgtataccctcaacggcccatggttatttcaaagaccattcaacttatcggttacgacaagcttcctgcaggacaaaacgccaccgtggttgttatgtcatactcaggatacgatattgaagatgctttggttctgaacaaagcatcgatcgacagaggatttggtcgttgtcaggttttcagaaagtacacgacggaactgcagaagtaccccaacggacgcagagaacgtatcggagaccctgagaatgagggcgatggcaagattaagcgccggatcgctaagcacgaggccttggatgacgatggtcttgcaatcgttggttataaggtgaacagcggcgaggctatggtcaagaaggagacaccgcttgaccagacaagcactggcatcggactggaccgtggacctgccgagttccgcgactcatcagtttcgtaccgaatcgcagatcccgcatatatcgacaaggtcatgatttctcagacagagaaggataccacagtaatcaaggtgcagacaagacaaactcgacgccccgaattgggtgacaagttctcgtctcgtcacggtcagaagggtgtcgttggtattattgttgaacaagaggacttgcctttctctgacagtggattgagccccgacatcatcatgaacccccacggtttcccttctcgaatgacagtcggcaagctactcgagtgtctaacgggcaaggcttctatcgtccacggtcgtcctgactatggctttggagatgctttccgttctcatccattggaggagatgagtcaggtgcttgtagaccatggcttctcatgggagggcaaggactacttcacatcgggtattactggagagccactggaggcatacgtcttcaacggacctatctactaccagcgactcaagcacatggtgcaagacaagatgcattctcgatctcgaggtccccgagccatcctcactcgccaacctacagaaggtcgttcacgagatggtggtctgcgcctgggagaaatggaacgcgattgtttgatcgcctacggtgcttcccagcttcttctggagcgactcatgatcagctcggatggtactgagattgatatttgccagcagtgtggtctgtttggatacaagggttactgccacacatgcaagagtacaagggaagttaccaagatgacgatgccgtatgcagcgaagctgcttgtacaggagctcatcagcatgaatgttggagtgcgactccagatggatgacgagtttccccaccccaggtaa
>Fusarium_oxysporum_f._sp._cubense_strain_CAV1089_VCG0129/11
ttcacagatattcgagtcgacagtcctcgacgtcaagattggacagacaacaagtcacatagcgaagtgactcccatggagtgccgccttcgagacatgacatacgccgcgccaatttttgtcgacatacaatatatccgagacaagcagcggattgtgcgaaagaatgtgcctcttggacgcatgccagtcatgctcaagagctccaagtgtcgtctcgccggagccaacaatacgcagatggaggagatgaacgaatgcccacttgaccctggcggttactttattattggtggtaccgagaaggtcattttgattcaggagcaactgagcaagaaccgtatcattgttgaagccgacgagaagaacaacattatttcagcatcggtcaccagttctacacacgaacgaaagtcgaagacgtacgttactctgaagaaggacagaattctcctgacacacaacgtgctggtggaaggtatcccgatcgtaatcatcctgaaggctctgggaggattgtcagacatggaaattatgcagcttgttgctggatcagatggaagataccaagatgaattcctggtaaactttgacgaggcgacaaaggcgggcgttttcactcagcaccaagcgctggagtatatcggagcaaaggtaaagatgggttcccgcagaggcacattcggtcctcaagtgcgccgtaaccacgtcgaagaaggcctcgatgccttggccaacctggtcattgcccatgtgcccattgagggactggatttctaccccaaggccatctatgtggctcagatgactcgaagggttctcattgccgcccacaaccccaagttggttgacgacagagatttcgtgggaaacaagcgacttgagctggctggtcaacttctctcacttttgtttgaagatttattcaagcagttcacatctggagtcaagatgtcgatcgacaagttcctgaagaaaaacaacagggcagttcctctcgacgcggttcacatgatcagcaaccacgccaacaacattggatatggaatcaaccgagccattcagactggaaattggactgtcaaacgctttaatatgaaccgagcaggagtcactcacgttctcagtcggctgagttatatcgccgctcttggtatgatgaccagaataagcagtcagttcgaaaagacccgaaaggtgtctggtcctcgtgcacttcaaccatcgcagtggggtatgctttgtacgtcagatacacctgaaggtgaagcctgtggtctggtgaagaacttggctttgatgacccatattactaccaacgttgatgaagagcctgttaaacggtggatctttacactagatgctggtgttgaacctatccgcaatttctcgggtgctgagatgcaccgtgaaggaagctacattattcatatcaacggtactccgttcgcattaactcgatacccaaagcgatttgcgcaaaagtttagaactatgcgacggagaggttggatctccccttttgttggcatcaacatcaacacacacttcaacgccgttcatattgccaccgatgaaggccgtatttgtcgaccttacatcatcgttaagaatggtaagcagaagctcaagcctgagcatctgcgattacttcagatgggcaaagcgacatttgacgactttctgaaccgtggaattgtggagtatctcgatgtcaatgaggagaacgatgccctcatcaccatttatgaggaccaagtgacacagagtaccactcacttggaaatcgaaccctttacagtcctgggagctgtcgcaggattgattcccttcccccaccacaaccaatctcctcgtaacacttaccaatgtgctatgggtaaacaagccattggtgcaatcgcatacaaccagttcaaccgtattgatactcttctgtatacactcgtataccctcaacggcccatggttatttcaaagaccattcaacttatcggttacgacaagcttcctgcaggacaaaacgccaccgtggttgttatgtcatactcaggatacgatattgaagatgctttggttctgaacaaagcatcgatcgacagaggatttggtcgttgtcaggttttcagaaagtacacgacggaactgcagaagtaccccaacggacgcagagaacgtatcggagaccctgagaatgagggcgatggcaagattaagcgccggatcgctaagcacgaggccttggatgacgatggtcttgcaatcgttggttataaggtgaacagcggcgaggctatggtcaagaaggagacaccgcttgaccagacaagcactggcatcggactggaccgtggacctgccgagttccgcgactcatcagtttcgtaccgaatcgcagatcccgcatatatcgacaaggtcatgatttctcagacagagaaggataccacagtaatcaaggtgcagacaagacaaactcgacgccccgaattgggtgacaagttctcgtctcgtcacggtcagaagggtgtcgttggtattattgttgaacaagaggacttgcctttctctgacagtggattgagccccgacatcatcatgaacccccacggtttcccttctcgaatgacagtcggcaagctactcgagtgtctaacgggcaaggcttctatcgtccacggtcgtcctgactatggctttggagatgctttccgttctcatccattggaggagatgagtcaggtgcttgtagaccatggcttctcatgggagggcaaggactacttcacatcgggtattactggagagccactggaggcatacgtcttcaacggacctatctactaccagcgactcaagcacatggtgcaagacaagatgcactctcgatctcgaggtccccgagccatcctcactcgccaacctacagaaggtcgttcacgagatggtggtctgcgcctgggagaaatggaacgcgattgtttgatcgcctacggtgcttcccagcttcttctggagcgactcatgatcagctcggatggtactgagattgatatttgccagcagtgtggtctgtttggatacaagggttactgccacacatgcaagagtacaagggaagttaccaagatgacgatgccgtatgcagcgaagctgcttgtacaggagctcatcagcatgaatgttggagtgcgactccagatggatgacgagtttccccaccccaggtaa
>Fusarium_oxysporum_f._sp._cubense_strain_CAV188_VCG01212
ttcacagatattcgagtagacagtcctcgacgtcaagattggacagacaacaagtcacatagcgaagtgactcccatggagtgccgccttcgagacatgacatacgccgcgccaatttttgtcgacatacaatatatccgagacaagcagcggattgtgcgaaagaatgtgcctcttggacgcatgccagtcatgctcaagagctccaagtgtcgtctcgctggagccaacaatacgcagatggaggagatgaacgaatgcccacttgaccctggcggttactttattattggtggtaccgagaaggtcattttgattcaggagcaactgagcaagaaccgtatcattgttgaagccgacgagaagaacaacattatttcagcatcggtcaccagttccacacacgaacggaagtcgaagacgtacgttactctgaagaaggacagaattctcctgacacacaacgtgctggtggaaggtatcccgatcgtaatcatcctgaaggctctgggaggattgtcagacatggaaattatgcagattgttgctggatcagatggaagataccaagatgaattcctggtaaactttgacgaggcgacaaaggcgggcgttttcactcagcaccaagcgctggagtatatcggagcaaaggtaaagatgggttcccgcagaggcacattcggtcctcaagtgcgccgtaaccacgtcgaagaaggcctcgatgccttggccaacctggtcattgcccatgtgcccattgagggactggatttctaccctaaggccatctatgtggctcagatgactcgaagggttctcattgccgcccacaaccccaagttggttgacgacagagatttcgtgggaaacaaacgacttgagctggctggtcaacttctctcacttttgtttgaagatttattcaagcagttcacatctggagtcaagatgtcgatcgacaagttcctgaagaaaaacaacagggcagttcctctcgacgcggttcacatgattagcaaccacgccaacaacattggatatggaatcaaccgagccattcagactggaaattggactgtcaaacgctttaatatgaaccgagcaggagtcactcacgttctcagtcggctgagttatatcgccgctcttggtatgatgaccagaataagcagtcagttcgaaaagacccgaaaggtgtctggtcctcgtgcacttcaaccatcgcagtggggtatgctttgtacgtcagatacacctgaaggtgaagcctgtggtctggtgaagaacttggctttgatgacccatattactaccaacgttgatgaagagcctgttaaacggtggatctttacactagatgctggtgttgaacctatccgcaatttctcgggtgctgagatgcaccgtgaaggaagctacattattcatatcaacggtactccgttcgcattaactcgatacccaaagcgatttgcgcaaaagtttagaactatgcgacggagaggttggatctccccttttgttggcatcaacatcaacacacacttcaacgccgttcatattgccaccgatgaaggccgtatttgtcgaccttacatcatcgttaagaatggtaagcagaagctcaagcctgagcatctgcgattacttcagatgggcaaagcgacatttgacgactttctgaaccgcggaatcgtggagtatctcgatgtcaatgaggagaacgatgccctcatcaccatatacgaggaccaagtgacacagagtaccactcacttggaaatcgaaccctttacagtcctgggagctgtcgcaggattgattcccttcccccaccacaaccaatctcctcgtaacacttaccaatgtgctatgggtaaacaagccattggtgcaatcgcatacaaccagttcaaccgtattgatactcttctgtatacactcgtatacccccaacggcccatggttatttcaaagaccattcagcttatcggttacgacaagcttcctgcaggacaaaacgccaccgtggttgttatgtcatactcaggatacgatattgaagatgctttggttctgaacaaagcatcgatcgacagaggatttggtcgttgtcaggttttcagaaagtacacgacggaactgcagaagtaccccaacggacgcagagaacgtatcggagaccctgagaatgagggcgatggcaagattaagcgccggatcgctaagcacgaggccttggatgacgatggtcttgcaatcgttggttataaggtgaacagcggcgaggctatggtcaagaaggagacaccgcttgaccagacaagcactggcatcggactggaccgtggacctgccgagttccgcgactcatcagtttcgtaccgaatcgcagatcccgcatatatcgacaaggtcatgatttctcagacagagaaggataccacagtaatcaaggtgcagacaagacaaactcgacgccccgaattgggtgacaagttctcgtctcgtcacggtcagaagggtgtcgttggtattattgttgaacaagaggacttgcctttctctgacagtggattgagccccgacatcatcatgaacccccacggtttcccttctcgaatgacagtcggcaagctactcgagtgtctaacgggcaaggcttctatcgtccacggtcgtcctgactatggctttggagatgctttccgttctcatccattggaggagatgagtcaggtgcttgtagaccatggcttctcatgggagggcaaggactacttcacatcgggtattactggagagccactggaggcatacgtcttcaacggacctatctactaccagcgactcaagcacatggtgcaagacaagatgcactctcgatctcgaggtccccgagccatcctcactcgccaacctacagaaggtcgttcacgagatggtggtctgcgcctgggagaaatggaacgcgattgtttgatcgcctacggtgcttcccagcttcttctggagcgactcatgatcagctcggatggtactgagattgatatttgccagcagtgtggtctgttcggatacaagggttactgccacacatgcaagagtacgagggaagttaccaagatgacgatgccgtatgcagcgaagctgcttgtacaggagctcatcagcatgaatgttggagtgcgactccagatggatgacgagtttccccaccccaggtaa
>Fusarium_oxysporum_f._sp._cubense_strain_CAV189_VCG01214
ttcacagatattcgagtagacagtcctcgacgtcaagattggacagacaacaagtcacatagcgaagtgactcccatggagtgccgccttcgagacatgacatacgccgcgccaatttttgtcgacatacaatatatccgagacaagcagcggattgtgcgaaagaatgtgcctcttggacgcatgccagtcatgctcaagagctccaagtgtcgtctcgccggagccaacaatacgcagatggaggagatgaacgaatgcccacttgaccctggcggttactttattattggtggtaccgagaaggtcattttgattcaggagcaactgagcaagaaccgtatcattgttgaagccgacgagaagaacaacattatttcagcatcggtcaccagttccacacacgaacggaagtcgaagacgtacgttactctgaagaaggacagaattctcctgacacacaacgtgctggtggaaggtatcccgatcgtaatcatcctgaaggctctgggaggattgtcagacatggaaattatgcagcttgttgctggatcagatggaagataccaagatgaattcctggtaaactttgacgaggcgacaaaggcgggtgttttcactcagcaccaagcgctggagtatatcggagcaaaggtaaagatgggttcccgcagaggcacattcggtcctcaagtgcgccgtaaccacgtcgaagaaggcctcgatgccttggccaacctggtcattgcccatgtgcccattgagggactggatttctaccccaaggccatctatgtggctcagatgactcgaagggttctcattgccgcccacaaccccaagttggttgacgaccgagatttcgtgggaaacaaacgacttgagctggctggtcaacttctctcacttttgtttgaagatttattcaagcagttcacatctggagtcaagatgtcgatcgacaagttcctgaagaaaaacaacagggcagttcctctcgacgcggttcacatgattagcaaccacgccaacaacattggatatggaatcaaccgagccattcagactggaaattggactgtcaaacgctttaatatgaaccgagcaggagtcactcacgttctcagtcggctgagttatatcgccgctcttggtatgatgaccagaataagcagtcagttcgaaaagacccgaaaggtgtctggtcctcgtgcacttcaaccatcgcagtggggtatgctttgtacgtcagatacacctgaaggtgaagcctgtggtctggtgaagaacttggctttgatgacccatattactaccaacgttgatgaagagcctgttaaacggtggatttttacactagatgctggtgttgaacctatccgcaatttctcgggtgctgagatgcaccgtgaaggaagctacattattcatatcaacggtactccgttcgcattaactcgatacccaaagcgatttgcgcaaaagtttagaactatgcgacggagaggttggatatccccttttgttggcatcaacatcaacacacacttcaacgccgttcatattgccaccgatgaaggccgtatttgtcgaccttacatcatcgttaagaatggtaagcagaagctcaagcctgagcatctgcgattacttcagatgggcaaagcgacatttgacgactttctgaaccgcggaatcgtggagtatctcgatgtcaatgaggagaacgatgccctcatcaccatttatgaggaccaagtgacacagagtaccactcacttggaaatcgaaccctttacagtcctgggagctgtcgcaggattgattcccttcccccaccacaaccaatctcctcgtaacacttaccaatgtgctatgggtaaacaagccattggtgcaatcgcatacaaccagttcaaccgtattgatactcttctgtatacactcgtatacccccaacggcccatggttatttcaaagaccattcaacttatcggttacgacaagcttcctgcaggacaaaacgccaccgtggttgttatgtcatactcaggatacgatattgaagatgctttggttctgaacaaagcatcgatcgacagaggatttggtcgttgtcaggttttcagaaagtacacgacggaactgcagaagtaccccaacggacgcagagaacgtatcggagaccctgagaatgagggcgatggcaagattaagcgccggatcgctaagcacgaggccttggatgacgacggtcttgcaatcgttggttataaggtgaacagcggcgaggctatggtcaagaaggagacaccgcttgaccagacaagcactggcatcggactggaccgtggacctgccgagttccgcgactcatcagtttcgtaccgaatcgcagatcccgcatatatcgacaaggtcatgatttctcagacagagaaggataccacagtaatcaaggtgcagacaagacaaactcgacgccccgaattgggtgacaagttctcgtctcgtcacggtcagaagggtgtcgttggtattattgttgaacaagaggacttgcctttctctgacagtggattgagccccgacatcatcatgaacccccacggtttcccttctcgaatgacagtcggcaagctactcgagtgtctaacgggcaaggcttctatcgtccacggtcgtcctgactatggctttggagatgctttccgttctcatccattggaggagatgagtcaggtgcttgtagaccatggcttctcatgggagggcaaggactacttcacatcgggtattactggagagccactggaggcatacgtcttcaacggacctatctactaccagcgactcaagcacatggtgcaagacaagatgcactctcgatctcgaggtccccgagccatcctcactcgccaacctacagaaggtcgttcacgagatggtggtctgcgcctgggagaaatggaacgcgattgtttgatcgcctacggtgcttcccagcttcttctggagcgactcatgatcagctcggatggtactgagattgatatttgccagcagtgtggtctgttcggatacaagggttactgccacacatgcaagagtacgagggaagttaccaagatgacgatgccgtatgcagcgaagctgcttgtacaggagctcatcagcatgaatgttggagtgcgactccagatggatgacgagtttccccaccccaggtaa
>Fusarium_oxysporum_f._sp._cubense_strain_CAV789_VCG01213/16
ttcacagatattcgagtagacagtcctcgacgtcaagattggacagacaacaagtcacatagcgaagtgactcccatggagtgccgccttcgagacatgacatacgccgcgccaatttttgtcgacatacaatatatccgagacaagcagcggattgtgcgaaagaatgtgcctcttggacgcatgccagtcatgctcaagagctccaagtgtcgtctcgccggagccaacaatacgcagatggaggagatgaacgaatgcccacttgaccctggcggttactttattattggtggtaccgagaaggtcattttgattcaggagcaactgagcaagaaccgtatcattgttgaagccgacgagaagaacaacattatttcagcatcggtcaccagttctacacacgaacgaaagtcgaagacgtacgttactctgaagaaggacagaattctcctgacacacaacgtgctggtggaaggtatcccgatagtaatcatcctgaaggctctgggaggattgtcagacatggaaattatgcagcttgttgctggatcagatggaagataccaagatgaattcctggtaaactttgacgaggcgacaaaggcgggcgttttcactcagcaccaagcgctggagtatatcggagcaaaggtaaagatgggttcccgcagaggcacattcggtcctcaagtgcgccgtaaccacgtcgaagaaggcctcgatgccttggccaacctggtcattgcccatgtgcccattgagggactggatttctaccccaaggccatctatgtggctcagatgactcgaagggttctcattgccgcccacaaccccaagttggttgacgacagagatttcgtgggaaacaaacgacttgagctggctggtcaacttctctcacttttgtttgaagatttattcaagcagttcacatctggagtcaagatgtcgatcgacaagttcctgaagaaaaacaacagggcagttcctctcgacgcggttcacatgatcagcaaccacgccaacaacattggatatggaatcaaccgagccattcagactggaaattggactgtcaaacgctttaatatgaaccgagcaggagtcactcacgttctcagtcggctgagttatatcgccgctcttggtatgatgaccagaataagcagtcagttcgaaaagacccgaaaggtgtctggtcctcgtgcacttcaaccatcgcagtggggtatgctttgtacgtcagatacacctgaaggtgaagcctgtggtctggtgaagaacttggctttgatgacccatattactaccaacgttgatgaagagcctgttaaacggtggatctttacactagatgctggtgttgaacctatccgcaatttctcgggtgctgagatgcaccgtgaaggaagctacattattcatatcaacggtactccgttcgcattaactcgatacccaaagcgatttgcgcaaaagtttagaactatgcgacggagaggttggatctccccttttgttggcatcaacatcaacacacacttcaacgccgttcatattgccaccgatgaaggccgtatttgtcgaccttacatcatcgttaagaatggtaagcagaagctcaagcctgagcatctgcgattacttcagatgggcaaagcgacatttgacgactttctgaaccgcggaattgtggagtatctcgatgtcaatgaggagaacgatgccctcatcaccatttatgaggaccaagtgacacagagtaccactcacttggaaatcgaaccctttacagtcctgggagctgtcgcaggattgattcccttcccccaccacaaccaatctcctcgtaacacttaccaatgtgctatgggtaaacaagccattggtgcaatcgcatacaaccagttcaaccgtattgatactcttctgtatacactcgtataccctcaacggcccatggttatttcaaagaccattcaacttatcggttacgacaagcttcctgcaggacaaaacgccaccgtggttgttatgtcatactcaggatacgatattgaagatgctttggttctgaacaaagcatcgatcgacagaggatttggtcgttgtcaggttttcagaaagtacacgacggaactgcagaagtaccccaacggacgcagagaacgtatcggagaccctgagaatgagggcgatggcaagattaagcgccggatcgctaagcacgaggccttggatgacgatggtcttgcaatcgttggttataaggtgaacagcggcgaggctatggtcaagaaggagacaccgcttgaccagacaagcactggcatcggactggaccgtggacctgccgagttccgcgactcatcagtttcgtaccgaatcgcagatcccgcatatatcgacaaggtcatgatttctcagacagagaaggataccacagtaatcaaggtgcagacaagacaaactcgacgccccgaattgggtgacaagttctcgtctcgtcacggtcagaagggtgtcgttggtattattgttgaacaagaggacttgcctttctctgacagtggattgagccccgacatcatcatgaacccccacggtttcccttctcgaatgacagtcggcaagctactcgagtgtctaacgggcaaggcttctatcgtccacggtcgtcctgactatggctttggagatgctttccgttctcatccattggaggagatgagtcaggtgcttgtagaccatggcttctcatgggagggcaaggactacttcacatcgggtattactggagagccactggaggcatacgtcttcaacggacctatctactaccagcgactcaagcacatggtgcaagacaagatgcattctcgatctcgaggtccccgagccatcctcactcgccaacctacagaaggtcgttcacgagatggtggtctgcgcctgggagaaatggaacgcgattgtttgatcgcctacggtgcttcccagcttcttctggagcgactcatgatcagctcggatggtactgagattgatatttgccagcagtgtggtctgtttggatacaagggttactgccacacatgcaagagtacaagggaagttaccaagatgacgatgccgtatgcagcgaagctgcttgtacaggagctcatcagcatgaatgttggagtgcgactccagatggatgacgagtttccccaccccaggtaa
>Fusarium_oxysporum_f._sp._cubense_strain_CAV193_VCG01217
ttcacagatattcgagtagacagtcctcgacgtcaagattggacagacaacaagtcacatagtgaagtgactcccatggagtgccgccttcgagacatgacatacgccgcgccaatttttgtcgacatacaatatatccgagacaagcagcggattgtgcgaaagaatgtgcctcttggacgcatgccagtcatgctcaagagctccaagtgtcgtctcgccggagccaacaatacgcagatggaggagatgaacgaatgcccacttgaccctggcggttactttattattggtggtaccgagaaggtcattttgattcaggagcaactgagcaagaaccgtatcattgttgaagccgacgagaagaacaacattatttcagcatcggtcaccagttccacacacgaacggaagtcgaagacgtacgttactctgaagaaggacagaattctcctgacacacaacgtgctggtggaaggtatcccgatcgtaatcatcctgaaggctctgggaggattgtcagacatggaaattatgcagcttgttgctggataagannnnnnnnnnnnngatgaattcctggtaaactttgacgaggcgacaaaggcgggtgttttcactcagcaccaagcgctggagtatatcggagcaaaggtaaagatgggttcccgcagaggcacattcggtcctcaagtgcgccgtaaccacgtcgaagaaggcctcgatgccttggccaacctggtcattgcccatgtgcccattgagggactggatttctaccccaaggccatctatgtggctcagatgactcgaagggttctcattgccgcccacaaccccaagttggttgacgacagagatttcgtgggaaacaaacgacttgagctggctggtcaacttctctcacttttgtttgaagatttattcaagcagttcacatctggagtcaagatgtcgatcgacaagttcctgaagaaaaacaacagggcagttcctctcgacgcggttcacatgattagcaaccacgccaacaacattggatatggaatcaaccgagccattcagactggaaattggactgtcaaacgctttaatatgaaccgagcaggagtcactcacgttctcagtcggctgagttatatcgccgctcttggtatgatgaccagaataagcagtcagttcgaaaagacccgaaaggtgtctggtcctcgtgcacttcaaccatcgcagtggggtatgctttgtacgtcagatacacctgaaggtgaagcctgtggtctggtgaagaacttggctttgatgacccatattactaccaacgttgatgaagagcctgttaaacggtggatttttacactagatgctggtgttgaacctatccgcaatttctcgggtgctgagatgcaccgtgaaggaagctacattattcatatcaacggtactccgttcgcattaactcgatacccaaagcgatttgcgcaaaagtttagaactatgcgacggagaggttggatctccccttttgttggcatcaacatcaacacacacttcaacgccgttcatattgccaccgatgaaggccgtatttgtcgaccttacatcatcgttaagaatggtaagcagaagctcaagcctgagcatctgcgattacttcagatgggcaaagcgacatttgacgactttctgaaccgcggaatagtggagtatctcgatgtcaatgaggagaacgatgccctcatcaccatttatgaggaccaagtgacacagagtaccactcacttggaaatcgaaccctttacagtcctgggagctgtcgcaggattgattcccttcccccaccacaaccaatctcctcgtaacacttaccaatgtgctatgggtaaacaagccattggtgcaatcgcatacaaccagttcaaccgtattgatactcttctgtatacactcgtatacccccaacggcccatggttatttcaaagaccattcaacttatcggttacgacaagcttcctgcaggacaaaacgccaccgtggttgttatgtcatactcaggatacgatattgaagatgctttggttctgaacaaagcatcgatcgacagaggatttggtcgttgtcaggttttcagaaagtacacgacggaactgcagaagtaccccaacggacgcagagaacgtatcggagaccctgagaatgagggcgatggcaagattaagcgccggatcgctaagcacgaggccttggatgacgatggtcttgcaatcgttggttataaggtgaacagcggcgaggctatggtcaagaaggagacaccgcttgaccagacaagcactggcatcggactggaccgtggacctgccgagttccgcgactcatcagtttcgtaccgaatcgcagatcccgcatatatcgacaaggtcatgatttctcagacagagaaggataccacagtaatcaaggtgcagacaagacaaactcgacgccccgaattgggtgacaagttctcgtctcgtcacggtcagaagggtgtcgttggtattattgttgaacaagaggacttgcctttctctgacagtggattgagccccgacatcatcatgaacccccacggtttcccttctcgaatgacagtcggcaagctactcgagtgtctaacgggcaaggcttctatcgtccacggtcgtcctgactatggctttggagatgctttccgttctcatccattggaggagatgagtcaggtgcttgtagaccatggcttctcatgggagggcaaggactacttcacatcgggtattactggagagccactggaggcatacgtcttcaacggacctatctactaccagcgactcaagcacatggtgcaagacaagatgcactctcgatctcgaggtccccgagccatcctcactcgccaacctacagaaggtcgttcacgagatggtggtctgcgcctgggagaaatggaacgcgattgtttgatcgcctacggtgcttcccagcttcttctggagcgactcatgattagctcggatggtactgagattgatatttgccagcagtgtggtctgttcggatacaagggttactgccacacatgcaagagtacgagggaagttaccaagatgacgatgccgtatgcagcgaagctgcttgtacaggagctcatcagcatgaatgttggagtgcgactccagatggatgacgagtttccccaccccaggtaa
>Fusarium_oxysporum_f._sp._cubense_strain_CAV194_VCG01218
ttcacagatattcgagtagacagtcctcgacgtcaagattggacagacaacaagtcacatagcgaagtgactcccatggagtgccgccttcgagacatgacatacgccgcgccaatttttgtcgacatacaatatatccgagacaagcagcggattgtgcgaaagaatgtgcctcttggacgcatgccagtcatgctcaagagctccaagtgtcgtctcgccggagccaacaatacgcagatggaggagatgaacgaatgcccacttgaccctggcggttactttattattggtggtaccgagaaggtcattttgattcaggagcaactgagcaagaaccgtatcattgttgaagccgacgagaagaacaacattatttcagcatcggtcaccagttccacacacgaacggaagtcgaagacgtacgttactctgaagaaggacagaattctcctgacacacaacgtgctggtggaaggtatcccgatcgtaatcatcctgaaggctctgggaggattgtcagacatggaaattatgcagcttgttgctggatcagatggaagataccaagatgaattcctggtaaactttgacgaggcgacaaaggcgggtgttttcactcagcaccaagcgctggagtatatcggagcaaaggtaaagatgggttcccgcagaggcacattcggtcctcaagtgcgccgtaaccacgtcgaagaaggcctcgatgccttggccaacctggtcattgcccatgtgcccattgagggactggatttctaccccaaggccatctatgtggctcagatgactcgaagggttctcattgccgcccacaaccccaagttggttgacgacagagatttcgtgggaaacaaacgacttgagctggctggtcaacttctctcacttttgtttgaagatttattcaagcagttcacatctggagtcaagatgtcgatcgacaagttcctgaagaaaaacaacagggcagttcctctcgacgcggttcacatgattagcaaccacgccaacaacattggatatggaatcaaccgagccattcagactggaaattggactgtcaaacgctttaatatgaaccgagcaggagtcactcacgttctcagtcggctgagttatatcgccgctcttggtatgatgaccagaataagcagtcagttcgaaaagacccgaaaggtgtctggtcctcgtgcacttcaaccatcgcagtggggtatgctttgtacgtcagatacacctgaaggtgaagcctgtggtctggtgaagaacttggctttgatgacccatattactaccaacgttgatgaagagcctgttaaacggtggatttttacactagatgctggtgttgaacctatccgcaatttctcgggtgctgagatgcaccgtgaaggaagctacattattcatatcaacggtactccgttcgcattaactcgatacccaaagcgatttgcgcaaaagtttagaactatgcgacggagaggttggatctccccttttgttggcatcaacatcaacacacacttcaacgccgttcatattgccaccgatgaaggccgtatttgtcgaccttacatcatcgttaagaatggtaagcagaagctcaagcctgagcatctgcgattacttcagatgggcaaagcgacatttgacgactttctgaaccgcggaatcgtggagtatctcgatgtcaatgaggagaacgatgccctcatcaccatttatgaggaccaagtgacacagagtaccactcacttggaaatcgaaccctttacagtcctgggagctgtcgcaggattgattcccttcccccaccacaaccaatctcctcgtaacacttaccaatgtgctatgggtaaacaagccattggtgcaatcgcatacaaccagttcaaccgtattgatactcttctgtatacactcgtatacccccaacggcccatggttatttcaaagaccattcaacttatcggttacgacaagcttcctgcaggacaaaacgccaccgtggttgttatgtcatactcaggatacgatattgaagatgctttggttctgaacaaagcatcgatcgacagaggatttggtcgttgtcaggttttcagaaagtacacgacggaactgcagaagtaccccaacggacgcagagaacgtatcggagaccctgagaatgagggcgatggcaagattaagcgccggatcgctaagcacgaggccttggatgacgacggtcttgcaatcgttggttataaggtgaacagcggcgaggctatggtcaagaaggagacaccgcttgaccagacaagcactggcatcggactggaccgtggacctgccgagttccgcgactcatcagtttcgtaccgaatcgcagatcccgcatatatcgacaaggtcatgatttctcagacagagaaggataccacagtaatcaaggtgcagacaagacaaactcgacgccccgaattgggtgacaagttctcgtctcgtcacggtcagaagggtgtcgttggtattattgttgaacaagaggacttgcctttctctgacagtggattgagccccgacatcatcatgaacccccacggtttcccttctcgaatgacagtcggcaagctactcgagtgtctaacgggcaaggcttctatcgtccacggtcgtcctgactatggctttggagatgctttccgttctcatccattggaggagatgagtcaggtgcttgtagaccatggcttctcatgggagggcaaggactacttcacatcgggtattactggagagccactggaggcatacgtcttcaacggacctatctactaccagcgactcaagcacatggtgcaagacaagatgcactctcgatctcgaggtccccgagccatcctcactcgccaacctacagaaggtcgttcacgagatggtggtctgcgcctgggagaaatggaacgcgattgtttgatcgcctacggtgcttcccagcttcttctggagcgactcatgatcagctcggatggtactgagattgatatttgccagcagtgtggtctgttcggatacaagggttactgccacacatgcaagagtacgagggaagttaccaagatgacgatgccgtatgcagcgaagctgcttgtacaggagctcatcagcatgaatgttggagtgcgactccagatggatgacgagtttccccaccccaggtaa
>Fusarium_oxysporum_f._sp._cubense_strain_CAV195_VCG01219
ttcacagatattcgagtagacagtcctcgacgtcaagattggacagacaacaagtcacatagcgaagtgactcccatggagtgccgccttcgagacatgacatacgccgcgccaatttttgtcgacatacaatatatccgagacaagcagcggattgtgcgaaagaatgtgcctcttggacgcatgccagtcatgctcaagagctccaagtgtcgtctcgccggagccaacaatacgcagatggaggagatgaacgaatgcccacttgaccctggcggttactttattattggtggtaccgagaaggtcattttgattcaggagcaactgagcaagaaccgtatcattgttgaagccgacgagaagaacaacattatttcagcatcggtcaccagttctacacacgaacgaaagtcgaagacgtacgttactctgaagaaggacagaattctcctgacacacaacgtgctggtggaaggtatcccgatcgtaatcatcctgaaggctctgggaggattgtcagacatggaaattatgcagcttgttgctggatcagatggaagataccaagatgaattcctggtaaactttgacgaggcgacaaaggcgggcgttttcactcagcaccaagcgctggagtatatcggagcaaaggtaaagatgggttcccgcagaggcacattcggtcctcaagtgcgccgtaaccacgtcgaagaaggcctcgatgccttggccaacctggtcattgcccatgtgcccattgagggactggatttctaccccaaggccatctatgtggctcagatgactcgaagggttctcattgccgcccacaaccccaagttggttgacgacagagatttcgtgggaaacaaacgacttgagctggctggtcaacttctctcacttttgtttgaagatttattcaagcagttcacatctggagtcaagatgtcgatcgacaagttcctgaagaaaaacaacagggcagttcctctcgacgcggttcacatgatcagcaaccacgccaacaacattggatatggaatcaaccgagccattcagactggaaattggactgtcaaacgctttaatatgaaccgagcaggagtcactcacgttctcagtcggctgagttatatcgccgctcttggtatgatgaccagaataagcagtcagttcgaaaagacccgaaaggtgtctggtcctcgtgcacttcaaccatcgcagtggggtatgctttgtacgtcagatacacctgaaggtgaagcctgtggtctggtgaagaacttggctttgatgacccatattactaccaacgttgatgaagagcctgttaaacggtggatctttacactagatgctggtgttgaacctatccgcaatttctcgggtgctgagatgcaccgtgaaggaagctacattattcatatcaacggtactccgtttgcattaactcgatacccaaagcgatttgcgcaaaagtttagaactatgcgacggagaggttggatctccccttttgttggcatcaacatcaacacacacttcaacgccgttcatattgccaccgatgaaggccgtatttgtcgaccttacatcatcgttaagaatggtaagcagaagctcaagcctgagcatctgcgattacttcagatgggcaaagcgacatttgacgactttctgaaccgcggaattgtggagtatctcgatgtcaatgaggagaacgatgccctcatcaccatttatgaggaccaagtgacacagagtaccactcacttggaaatcgaaccctttacagtcctgggagctgtcgcaggattgattcccttcccccaccacaaccaatctcctcgtaacacttaccaatgtgctatgggtaaacaagccattggtgcaatcgcatacaaccagttcaaccgtattgatactcttctgtatacactcgtataccctcaacggcccatggttatttcaaagaccattcaacttatcggttacgacaagcttcctgcaggacaaaacgccaccgtggttgttatgtcatactcaggatacgatattgaagatgctttggttctgaacaaagcatcgatcgacagaggatttggtcgttgtcaggttttcagaaagtacacgacggaactgcagaagtaccccaacggacgcagagaacgtatcggagaccctgagaatgagggcgatggcaagattaagcgccggatcgctaagcacgaggccttggatgacgatggtcttgcaatcgttggttataaggtgaacagcggcgaggctatggtcaagaaggagacaccgcttgaccagacaagcactggcatcggactggaccgtggacctgccgagttccgcgactcatcagtttcgtaccgaatcgcagatcccgcatatatcgacaaggtcatgatttctcagacagagaaggataccacagtaatcaaggtgcagacaagacaaactcgacgccccgaattgggtgacaagttctcgtctcgtcacggtcagaagggtgtcgttggtattattgttgaacaagaggacttgcctttctctgacagtggattgagccccgacatcatcatgaacccccacggtttcccttctcgaatgacagtcggcaagctactcgagtgtctaacgggcaaggcttctatcgtccacggtcgtcctgactatggctttggagatgctttccgttctcatccattggaggagatgagtcaggtgcttgtagaccatggcttctcatgggagggcaaggactacttcacatcgggtattactggagagccactggaggcatacgtcttcaacggacctatctactaccagcgactcaagcacatggtgcaagacaagatgcactctcgatctcgaggtccccgagccatcctcactcgccaacctacagaaggtcgttcacgagatggtggtctgcgcctgggagaaatggaacgcgattgtttgatcgcctacggtgcttcccagcttcttctggagcgactcatgatcagctcggatggtactgagattgatatttgccagcagtgtggtctgtttggatacaagggttactgccacacatgcaagagtacaagggaagttaccaagatgacgatgccgtatgcagcgaagctgcttgtacaggagctcatcagcatgaatgttggagtgcgactccagatggatgacgagtttccccaccccaggtaa
>Fusarium_oxysporum_f._sp._cubense_strain_CAV623_VCG01220
ttcacagatattcgagtagacagtcctcgacgtcaagattggacagacaacaagtcacatagcgaagtgactcccatggagtgccgccttcgagacatgacatacgccgcgccaatttttgtcgacatacaatatatccgagacaagcagcggattgtgcgaaagaatgtgcctcttggacgcatgccagtcatgctcaagagctccaagtgtcgtctcgctggagccaacaatacgcagatggaggagatgaacgaatgcccacttgaccctggcggttactttattattggtggtaccgagaaggtcattttgattcaggagcaactgagcaagaaccgtatcattgttgaagccgacgagaagaacaacattatttcagcatcggtcaccagttccacacacgaacggaagtcgaagacgtacgttactctgaagaaggacagaattctcctgacacacaacgtgctggtggaaggtatcccgatcgtaatcatcctgaaggctctgggaggattgtcagacatggaaattatgcagcttgttgctggatcagatggaagataccaagatgaattcctggtaaactttgacgaggcgacaaaggcgggcgttttcactcagcaccaagcgctggagtatatcggagcaaaggtaaagatgggttcccgcagaggcacattcggtcctcaagtgcgccgtaaccacgtcgaagaaggcctcgatgccttggccaacctggtcattgcccatgtgcccattgagggactggatttctaccctaaggccatctatgtggctcagatgactcgaagggttctcattgccgcccacaaccccaagttggttgacgacagagatttcgtgggaaacaaacgacttgagctggctggtcaacttctctcacttttgtttgaagatttattcaagcagttcacatctggagtcaagatgtcgatcgacaagttcctgaagaaaaacaacagggcagttcctctcgacgcggttcacatgattagcaaccacgccaacaacattggatatggaatcaaccgagccattcagactggaaattggactgtcaaacgctttaatatgaaccgagcaggagtcactcacgttctcagtcggctgagttatatcgccgctcttggtatgatgaccagaataagcagtcagttcgaaaagacccgaaaggtgtctggtcctcgtgcacttcaaccatcgcagtggggtatgctttgtacgtcagatacacctgaaggtgaagcctgtggtctggtgaagaacttggctttgatgacccatattactaccaacgttgatgaagagcctgttaaacggtggatctttacactagatgctggtgttgaacctatccgcaatttctcgggtgctgagatgcaccgtgaaggaagctacattattcatatcaacggtactccgttcgcattaactcgatacccaaagcgatttgcgcaaaagtttagaactatgcgacggagaggttggatctccccttttgttggcatcaacatcaacacacacttcaacgccgttcatattgccaccgatgaaggccgtatttgtcgaccttacatcatcgttaagaatggtaagcagaagctcaagcctgagcatctgcgattacttcagatgggcaaagcgacatttgacgactttctgaaccgcggaatcgtggagtatctcgatgtcaatgaggagaacgatgccctcatcaccatatacgaggaccaagtgacacagagtaccactcacttggaaatcgaaccctttacagtcctgggagctgtcgcaggattgattcccttcccccaccacaaccaatctcctcgtaacacttaccaatgtgctatgggtaaacaagccattggtgcaatcgcatacaaccagttcaaccgtattgatactcttctgtatacactcgtatacccccaacggcccatggttatttcaaagaccattcagcttatcggttacgacaagcttcctgcaggacaaaacgccaccgtggttgttatgtcatactcaggatacgatattgaagatgctttggttctgaacaaagcatcgatcgacagaggatttggtcgttgtcaggttttcagaaagtacacgacggaactgcagaagtaccccaacggacgcagagaacgtatcggagaccctgagaatgagggcgatggcaagattaagcgccggatcgctaagcacgaggccttggatgacgatggtcttgcaatcgttggttataaggtgaacagcggcgaggctatggtcaagaaggagacaccgcttgaccagacaagcactggcatcggactggaccgtggacctgccgagttccgcgactcatcagtttcgtaccgaatcgcagatcccgcatatatcgacaaggtcatgatttctcagacagagaaggataccacagtaatcaaggtgcagacaagacaaactcgacgccccgaattgggtgacaagttctcgtctcgtcacggtcagaagggtgtcgttggtattattgttgaacaagaggacttgcctttctctgacagtggattgagccccgacatcatcatgaacccccacggtttcccttctcgaatgacagtcggcaagctactcgagtgtctaacgggcaaggcttctatcgtccacggtcgtcctgactatggctttggagatgctttccgttctcatccattggaggagatgagtcaggtgcttgtagaccatggcttctcatgggagggcaaggactacttcacatcgggtattactggagagccactggaggcatacgtcttcaacggacctatctactaccagcgactcaagcacatggtgcaagacaagatgcactctcgatctcgaggtccccgagccatcctcactcgccaacctacagaaggtcgttcacgagatggtggtctgcgcctgggagaaatggaacgcgattgtttgatcgcctacggtgcttcccagcttcttctggagcgactcatgatcagctcggatggtactgagattgatatttgccagcagtgtggtctgttcggatacaagggttactgccacacatgcaagagtacgagggaagttaccaagatgacgatgccgtatgcagcgaagctgcttgtacaggagctcatcagcatgaatgttggagtgcgactccagatggatgacgagtttccccaccccaggtaa
>Fusarium_oxysporum_f._sp._cubense_strain_NRRL36118_VCG01221
ttcacagatattcgagtagacagtcctcgacgtcaagattggacagacaacaagtcacatagtgaagtgactcccatggagtgccgccttcgagacatgacatacgccgcgccaatttttgtcgacatacaatatatccgagacaagcagcggattgtgcgaaagaatgtgcctcttggacgcatgccagtcatgctcaagagctccaagtgtcgtctcgccggagccaacaatacgcagatggaggagatgaacgaatgcccacttgaccctggcggttactttattattggtggtaccgagaaggtcattttgattcaggagcaactgagcaagaaccgtatcattgttgaagccgacgagaagaacaacattatttcagcatcggtcaccagttccacacacgaacggaagtcgaagacgtacgttactctgaagaaggacagaattctcctgacacacaacgtgctggtggaaggtatcccgatcgtaatcatcctgaaggctctgggaggattgtcagacatggaaattatgcagcttgttgctggatcagatggaagataccaagatgaattcctggtaaactttgacgaggcgacaaaggcgggtgttttcactcagcaccaagcgctggagtatatcggagcaaaggtaaagatgggttcccgcagaggcacattcggtcctcaagtgcgccgtaaccacgtcgaagaaggcctcgatgccttggccaacctggtcattgcccatgtgcccattgagggactggatttctaccccaaggccatctatgtggctcagatgactcgaagggttctcattgccgcccacaaccccaagttggttgacgacagagatttcgtgggaaacaaacgacttgagctggctggtcaacttctctcacttttgtttgaagatttattcaagcagttcacatctggagtcaagatgtcgatcgacaagttcctgaagaaaaacaacagggcagttcctctcgacgcggttcacatgattagcaaccacgccaacaacattggatatggaatcaaccgagccattcagactggaaattggactgtcaaacgctttaatatgaaccgagcaggagtcactcacgttctcagtcgactgagttatatcgccgctcttggtatgatgaccagaataagcagtcagttcgaaaagacccgaaaggtgtctggtcctcgtgcacttcaaccatcgcagtggggtatgctttgtacgtcagatacacctgaaggtgaagcctgtggtctggtgaagaacttggctttgatgacccatattactaccaacgttgatgaagagcctgttaaacggtggatttttacactagatgctggtgttgaacctatccgcaatttctcgggtgctgagatgcaccgtgaaggaagctacattattcatatcaacggtactccgttcgcattaactcgatacccaaagcgatttgcgcaaaagtttagaactatgcgacggagaggttggatctccccttttgttggcatcaacatcaacacacacttcaacgccgttcatattgccaccgatgaaggccgtatttgtcgaccttacatcatcgttaagaatggtaagcagaagctcaagcctgagcatctgcgattacttcagatgggcaaagcgacatttgacgactttctgaaccgcggaatcgtggagtatctcgatgtcaatgaggagaacgatgccctcatcaccatttatgaggaccaagtgacacagagtaccactcacttggaaatcgaaccctttacagtcctgggagctgtcgcaggattgattcccttcccccaccacaaccaatctcctcgtaacacttaccaatgtgctatgggtaaacaagccattggtgcaatcgcatacaaccagttcaaccgtattgatactcttctgtatacactcgtatacccccaacggcccatggttatttcaaagaccattcaacttatcggttacgacaagcttcctgcaggacaaaacgccaccgtggttgttatgtcatactcaggatacgatattgaagatgctttggttctgaacaaagcatcgatcgacagaggatttggtcgttgtcaggttttcagaaagtacacgacggaactgcagaagtaccccaacggacgcagagaacgtatcggagaccctgagaatgagggcgatggcaagattaagcgccggatcgctaagcacgaggccttggatgacgatggtcttgcaatcgttggttataaggtgaacagcggcgaggctatggtcaagaaggagacaccgcttgaccagacaagcactggcatcggactggaccgtggacctgccgagttccgcgactcatcagtttcgtaccgaatcgcagatcccgcatatatcgacaaggtcatgatttctcagacagagaaggataccacagtaatcaaggtgcagacaagacaaactcgacgccccgaattgggtgacaagttctcgtctcgtcacggtcagaagggtgtcgttggtattattgttgaacaagaagacttgcctttctctgacagtggattgagccccgacatcatcatgaacccccacggtttcccttctcgaatgacagtcggcaagctactcgagtgtctaacgggcaaggcttctatcgtccacggtcgtcctgactatggctttggagatgctttccgttctcatccattggaggagatgagtcaggtgcttgtagaccatggcttctcatgggagggcaaggactacttcacatcgggtattactggagagccactggaggcatacgtcttcaacggacctatctactaccagcgactcaagcacatggtgcaagacaagatgcactctcgatctcgaggtccccgagccatcctcactcgccaacctacagaaggtcgttcacgagatggtggtctgcgcctgggagaaatggaacgcgattgtttgatcgcctacggtgcttcccagcttcttctggagcgactcatgattagctcggatggtactgagattgatatttgccagcagtgtggtctgttcggatacaagggttactgccacacatgcaagagtacgagggaagttaccaagatgacgatgccgtatgcagcgaagctgcttgtacaggagctcatcagcatgaatgttggagtgcgactccagatggatgacgagtttccccaccccaggtaa
>Fusarium_oxysporum_f._sp._cubense_strain_NRRL36117_VCG01222
ttcacagatattcgagtagacagtcctcgacgtcaagattggacagacaacaagtcacatagcgaagtgactcccatggagtgccgccttcgagacatgacatacgccgcgccaatttttgtcgacatacaatatatccgagacaagcagcggattgtgcgaaagaatgtgcctcttggacgcatgccagtcatgctcaagagctccaagtgtcgtctcgctggagccaacaatacgcagatggaggagatgaacgaatgcccacttgaccctggcggttactttattattggtggtaccgagaaggtcattttgattcaggagcaactgagcaagaaccgtatcattgttgaagccgacgagaagaacaacattatttcagcatcggtcaccagttccacacacgaacggaagtcgaagacgtacgttactctgaagaaggacagaattctcctgacacacaacgtgctggtggaaggtatcccgatcgtaatcatcctgaaggctctgggaggattgtcagacatggaaattatgcagcttgttgctggatcagatggaagataccaagatgaattcctggtaaactttgacgaggcgacaaaggcgggcgttttcactcagcaccaagcgctggagtatatcggagcaaaggtaaagatgggttcccgcagaggcacattcggtcctcaagtgcgccgtaaccacgtcgaagaaggcctcgatgccttggccaacctggtcattgcccatgtgcccattgagggactggatttctaccctaaggccatctatgtggctcagatgactcgaagggttctcattgccgcccacaaccccaagttggttgacgacagagatttcgtgggaaacaaacgacttgagctggctggtcaacttctctcacttttgtttgaagatttattcaagcagttcacatctggagtcaagatgtcgatcgacaagttcctgaagaaaaacaacagggcagttcctctcgacgcggttcacatgattagcaaccacgccaacaacattggatatggaatcaaccgagccattcagactggaaattggactgtcaaacgctttaatatgaaccgagcaggagtcactcacgttctcagtcggctgagttatatcgccgctcttggtatgatgaccagaataagcagtcagttcgaaaagacccgaaaggtgtctggtcctcgtgcacttcaaccatcgcagtggggtatgctttgtacgtcagatacacctgaaggtgaagcctgtggtctggtgaagaacttggctttgatgacccatattactaccaacgttgatgaagagcctgttaaacggtggatctttacactagatgctggtgttgaacctatccgcaatttctcgggtgctgagatgcaccgtgaaggaagctacattattcatatcaacggtactccgttcgcattaactcgatacccaaagcgatttgcgcaaaagtttagaactatgcgacggagaggttggatctccccttttgttggcatcaacatcaacacacacttcaacgccgttcatattgccaccgatgaaggccgtatttgtcgaccttacatcatcgttaagaatggtaagcagaagctcaagcctgagcatctgcgattacttcagatgggcaaagcgacatttgacgactttctgaaccgcggaatcgtggagtatctcgatgtcaatgaggagaacgatgccctcatcaccatatacgaggaccaagtgacacagagtaccactcacttggaaatcgaaccctttacagtcctgggagctgtcgcaggattgattcccttcccccaccacaaccaatctcctcgtaacacttaccaatgtgctatgggtaaacaagccattggtgcaatcgcatacaaccagttcaaccgtattgatactcttctgtatacactcgtatacccccaacggcccatggttatttcaaagaccattcagcttatcggttacgacaagcttcctgcaggacaaaacgccaccgtggttgttatgtcatactcaggatacgatattgaagatgctttggttctgaacaaagcatcgatcgacagaggatttggtcgttgtcaggttttcagaaagtacacgacggaactgcagaagtaccccaacggacgcagagaacgtatcggagaccctgagaatgagggcgatggcaagattaagcgccggatcgctaagcacgaggccttggatgacgatggtcttgcaatcgttggttataaggtgaacagcggcgaggctatggtcaagaaggagacaccgcttgaccagacaagcactggcatcggactggaccgtggacctgccgagttccgcgactcatcagtttcgtaccgaatcgcagatcccgcatatatcgacaaggtcatgatttctcagacagagaaggataccacagtaatcaaggtgcagacaagacaaactcgacgccccgaattgggtgacaagttctcgtctcgtcacggtcagaagggtgtcgttggtattattgttgaacaagaggacttgcctttctctgacagtggattgagccccgacatcatcatgaacccccacggtttcccttctcgaatgacagtcggcaagctactcgagtgtctaacgggcaaggcttctatcgtccacggtcgtcctgactatggctttggagatgctttccgttctcatccattggaggagatgagtcaggtgcttgtagaccatggcttctcatgggagggcaaggactacttcacatcgggtattactggagagccactggaggcatacgtcttcaacggacctatctactaccagcgactcaagcacatggtgcaagacaagatgcactctcgatctcgaggtccccgagccatcctcactcgccaacctacagaaggtcgttcacgagatggtggtctgcgcctgggagaaatggaacgcgattgtttgatcgcctacggtgcttcccagcttcttctggagcgactcatgatcagctcggatggtactgagattgatatttgccagcagtgtggtctgttcggatacaagggttactgccacacatgcaagagtacgagggaagttaccaagatgacgatgccgtatgcagcgaagctgcttgtacaggagctcatcagcatgaatgttggagtgcgactccagatggatgacgagtttccccaccccaggtaa
>Fusarium_oxysporum_f._sp._cubense_strain_NRRL36116_VCG01223
ttcacagatattcgagtagacagtcctcgacgtcaagattggacagacaacaagtcacatagtgaagtgactcccatggagtgccgccttcgagacatgacatacgccgcgccaatttttgtcgacatacaatatatccgagacaagcagcggattgtgcgaaagaatgtgcctcttggacgcatgccagtcatgctcaagagctccaagtgtcgtctcgccggagccaacaatacgcagatggaggagatgaacgaatgcccacttgaccctggcggttactttattattggtggtaccgagaaggtcattttgattcaggagcaactgagcaagaaccgtatcattgttgaagccgacgagaagaacaacattatttcagcatcggtcaccagttccacacacgaacggaagtcgaagacgtacgttactctgaagaaggacagaattctcctgacacacaacgtgctggtggaaggtatcccgatcgtaatcatcctgaaggctctgggaggattgtcagacatggaaattatgcagcttgttgctggatcagatggaagataccaagatgaattcctggtaaactttgacgaggcgacaaaggcgggtgttttcactcagcaccaagcgctggagtatatcggagcaaaggtaaagatgggttcccgcagaggcacattcggtcctcaagtgcgccgtaaccacgtcgaagaaggcctcgatgccttggccaacctggtcattgcccatgtgcccattgagggactggatttctaccccaaggccatctatgtggctcagatgactcgaagggttctcattgccgcccacaaccccaagttggttgacgacagagatttcgtgggaaacaaacgacttgagctggctggtcaacttctctcacttttgtttgaagatttattcaagcagttcacatctggagtcaagatgtcgatcgacaagttcctgaagaaaaacaacagggcagttcctctcgacgcggttcacatgattagcaaccacgccaacaacattggatatggaatcaaccgagccattcagactggaaattggactgtcaaacgctttaatatgaaccgagcaggagtcactcacgttctcagtcggctgagttatatcgccgctcttggtatgatgaccagaataagcagtcagttcgaaaagacccgaaaggtgtctggtcctcgtgcacttcaaccatcgcagtggggtatgctttgtacgtcagatacacctgaaggtgaagcctgtggtctggtgaagaacttggctttgatgacccatattactaccaacgttgatgaagagcctgttaaacggtggatttttacactagatgctggtgttgaacctatccgcaatttctcgggtgctgagatgcaccgtgaaggaagctacattattcatatcaacggtactccgttcgcattaactcgatacccaaagcgatttgcgcaaaagtttagaactatgcgacggagaggttggatctccccttttgttggcatcaacatcaacacacacttcaacgccgttcatattgccaccgatgaaggccgtatttgtcgaccttacatcatcgttaagaatggtaagcagaagctcaagcctgagcatctgcgattacttcagatgggcaaagcgacatttgacgactttctgaaccgcggaatagtggagtatctcgatgtcaatgaggagaacgatgccctcatcaccatttatgaggaccaagtgacacagagtaccactcacttggaaatcgaaccctttacagtcctgggagctgtcgcaggattgattcccttcccccaccacaaccaatctcctcgtaacacttaccaatgtgctatgggtaaacaagccattggtgcaatcgcatacaaccagttcaaccgtattgatactcttctgtatacactcgtatacccccaacggcccatggttatttcaaagaccattcaacttatcggttacgacaagcttcctgcaggacaaaacgccaccgtggttgttatgtcatactcaggatacgatattgaagatgctttggttctgaacaaagcatcgatcgacagaggatttggtcgttgtcaggttttcagaaagtacacgacggaactgcagaagtaccccaacggacgcagagaacgtatcggagaccctgagaatgagggcgatggcaagattaagcgccggatcgctaagcacgaggccttggatgacgatggtcttgcaatcgttggttataaggtgaacagcggcgaggctatggtcaagaaggagacaccgcttgaccagacaagcactggcatcggactggaccgtggacctgccgagttccgcgactcatcagtttcgtaccgaatcgcagatcccgcatatatcgacaaggtcatgatttctcagacagagaaggataccacagtaatcaaggtgcagacaagacaaactcgacgccccgaattgggtgacaagttctcgtctcgtcacggtcagaagggtgtcgttggtattattgttgaacaagaggacttgcctttctctgacagtggattgagccccgacatcatcatgaacccccacggtttcccttctcgaatgacagtcggcaagctactcgagtgtctaacgggcaaggcttctatcgtccacggtcgtcctgactatggctttggagatgctttccgttctcatccattggaggagatgagtcaggtgcttgtagaccatggcttctcatgggagggcaaggactacttcacatcgggtattactggagagccactggaggcatacgtcttcaacggacctatctactaccagcgactcaagcacatggtgcaagacaagatgcactctcgatctcgaggtccccgagccatcctcactcgccaacctacagaaggtcgttcacgagatggtggtctgcgcctgggagaaatggaacgcgattgtttgatcgcctacggtgcttcccagcttcttctggagcgactcatgattagctcggatggtactgagattgatatttgccagcagtgtggtctgttcggatacaagggttactgccacacatgcaagagtacgagggaaattaccaagatgacgatgccgtatgcagcgaagctgcttgtacaggagctcatcagcatgaatgttggagtgcgactccagatggatgacgagtttccccaccccaggtaa
>Fusarium_oxysporum_f._sp._cubense_strain_NRRL36115_VCG01224
ttcacagatattcgagtagacagtcctcgacgtcaagattggacagacaacaagtcacatagtgaagtgactcccatggagtgccgccttcgagacatgacatacgccgcgccaatttttgtcgacatacaatatatccgagacaagcagcggattgtgcgaaagaatgtgcctcttggacgcatgccagtcatgctcaagagctccaagtgtcgtctcgccggagccaacaatacgcagatggaggagatgaacgaatgcccacttgaccctggcggttactttattattggtggtaccgagaaggtcattttgattcaggagcaactgagcaagaaccgtatcattgttgaagccgacgagaagaacaacattatttcagcatcggtcaccagttccacacacgaacggaagtcgaagacgtacgttactctgaagaaggacagaattctcctgacacacaacgtgctggtggaaggtatcccgatcgtaatcatcctgaaggctctgggaggattgtcagacatggaaattatgcagcttgttgctggatcagatggaagataccaagatgaattcctggtaaactttgacgaggcgacaaaggcgggtgttttcactcagcaccaagcgctggagtatatcggagcaaaggtaaagatgggttcccgcagaggcacattcggtcctcaagtgcgccgtaaccacgtcgaagaaggcctcgatgccttggccaacctggtcattgcccatgtgcccattgagggactggatttctaccccaaggccatctatgtggctcagatgactcgaagggttctcattgccgcccacaaccccaagttggttgacgacagagatttcgtgggaaacaaacgacttgagctggctggtcaacttctctcacttttgtttgaagatttattcaagcagttcacatctggagtcaagatgtcgatcgacaagttcctgaagaaaaacaacagggcagttcctctcgacgcggttcacatgattagcaaccacgccaacaacattggatatggaatcaaccgagccattcagactggaaattggactgtcaaacgctttaatatgaaccgagcaggagtcactcacgttctcagtcggctgagttatatcgccgctcttggtatgatgaccagaataagcagtcagttcgaaaagacccgaaaggtgtctggtcctcgtgcacttcaaccatcgcagtggggtatgctttgtacgtcagatacacctgaaggtgaagcctgtggtctggtgaagaacttggctttgatgacccatattactaccaacgttgatgaagagcctgttaaacggtggatttttacactagatgctggtgttgaacctatccgcaatttctcgggtgctgagatgcaccgtgaaggaagctacattattcatatcaacggtactccgttcgcattaactcgatacccaaagcgatttgcgcaaaagtttagaactatgcgacggagaggttggatctccccttttgttggcatcaacatcaacacacacttcaacgccgttcatattgccaccgatgaaggccgtatttgtcgaccttacatcatcgttaagaatggtaagcagaagctcaagcctgagcatctgcgattacttcagatgggcaaagcgacatttgacgactttctgaaccgcggaatagtggagtatctcgatgtcaatgaggagaacgatgccctcatcaccatttatgaggaccaagtgacacagagtaccactcacttggaaatcgaaccctttacagtcctgggagctgtcgcaggattgattcccttcccccaccacaaccaatctcctcgtaacacttaccaatgtgctatgggtaaacaagccattggtgcaatcgcatacaaccagttcaaccgtattgatactcttctgtatacactcgtatacccccaacggcccatggttatttcaaagaccattcaacttatcggttacgacaagcttcctgcaggacaaaacgccaccgtggttgttatgtcatactcaggatacgatattgaagatgctttggttctgaacaaagcatcgatcgacagaggatttggtcgttgtcaggttttcagaaagtacacgacggaactgcagaagtaccccaacggacgcagagaacgtatcggagaccctgagaatgagggcgatggcaagattaagcgccggatcgctaagcacgaggccttggatgacgatggtcttgcaatcgttggttataaggtgaacagcggcgaggctatggtcaagaaggagacaccgcttgaccagacaagcactggcatcggactggaccgtggacctgccgagttccgcgactcatcagtttcgtaccgaatcgcagatcccgcatatatcgacaaggtcatgatttctcagacagagaaggataccacagtaatcaaggtgcagacaagacaaactcgacgccccgaattgggtgacaagttctcgtctcgtcacggtcagaagggtgtcgttggtattattgttgaacaagaggacttgcctttctctgacagtggattgagccccgacatcatcatgaacccccacggtttcccttctcgaatgacagtcggcaagctactcgagtgtctaacgggcaaggcttctatcgtccacggtcgtcctgactatggctttggagatgctttccgttctcatccattggaggagatgagtcaggtgcttgtagaccatggcttctcatgggagggcaaggactacttcacatcgggtattactggagagccactggaggcatacgtcttcaacggacctatctactaccagcgactcaagcacatggtgcaagacaagatgcactctcgatctcgaggtccccgagccatcctcactcgccaacctacagaaggtcgttcacgagatggtggtctgcgcctgggagaaatggaacgcgattgtttgatcgcctacggtgcttcccagcttcttctggagcgactcatgattagctcggatggtactgagattgatatttgccagcagtgtggtctgttcggatacaagggttactgccacacatgcaagagtacgagggaagttaccaagatgacgatgccgtatgcagcgaagctgcttgtacaggagctcatcagcatgaatgttggagtgcgactccagatggatgacgagtttccccaccccaggtaa
>Fusarium_oxysporum_non-pathogen_CAV225
ttcacagatattcgagtagacagtcctcgacgtcaagattggacagacaacaagtcacatagtgaagtgactcccatggagtgccgccttcgagacatgacatacgccgcgccaatttttgtcgacatacaatatatccgagacaagcagcggattgtgcgaaagaatgtgcctcttggacgcatgccagtcatgctcaagagctccaagtgtcgtctcgccggagccaacaatacgcagatggaggagatgaacgaatgcccacttgaccctggcggttactttattattggtggtaccgagaaggtcattttgattcaggagcaactgagcaagaaccgtatcattgttgaagccgacgagaagaacaacattatttcagcatcggtcaccagttccacacacgaacggaagtcgaagacgtacgttactctgaagaaggacagaattctcctgacacacaacgtgctggtggaaggtatcccgatcgtaatcatcctgaaggctctgggaggattgtcagacatggaaattatgcagcttgttgctggatcagatggaagataccaagatgaattcctggtaaactttgacgaggcgacaaaggcgggtgttttcactcagcaccaagcgctggagtatatcggagcaaaggtaaagatgggttcccgcagaggcacattcggtcctcaagtgcgccgtaaccacgtcgaagaaggcctcgatgccttggccaacctggtcattgcccatgtgcccattgagggactggatttctaccccaaggccatctatgtggctcagatgactcgaagggttctcattgccgcccacaaccccaagttggttgacgacagagatttcgtgggaaacaaacgacttgagctggctggtcaacttctctcacttctgtttgaagatttattcaagcagttcacatctggagtcaagatgtcgatcgacaagttcctgaagaaaaacaacagggcagttcctctcgacgcggttcacatgattagcaaccacgccaacaacattggatatggaatcaaccgagccattcagactggaaattggactgtcaaacgctttaatatgaaccgagcaggagtcactcacgttctcagtcggctgagttatatcgccgctcttggtatgatgaccagaataagcagtcagttcgaaaagacccgaaaggtgtctggtcctcgtgcacttcaaccatcgcagtggggtatgctttgtacgtcagatacacctgaaggtgaagcctgtggtctggtgaagaacttggctttgatgacccatattactaccaacgttgatgaagagcctgttaaacggtggatttttacactagatgctggtgttgaacctatccgcaatttctcgggtgctgagatgcaccgtgaaggaagctacattattcatatcaacggtactccgttcgcattaactcgatacccaaagcgatttgcgcaaaagtttagaactatgcgacggagaggttggatctccccttttgttggcatcaacatcaacacacacttcaacgccgttcatattgccaccgatgaaggccgtatttgtcgaccttacatcatcgttaagaatggtaagcagaagctcaagcctgagcatctgcgattacttcagatgggcaaagcgacatttgacgactttctgaaccgcggaatcgtggagtatctcgatgtcaatgaggagaacgatgccctcatcaccatttatgaggaccaagtgacacagagtaccactcacttggaaatcgaaccctttacagtcctgggagctgtcgcaggattgattcccttcccccaccacaaccaatctcctcgtaacacttaccaatgtgctatgggtaaacaagccattggtgcaatcgcatacaaccagttcaaccgtattgatactcttctgtatacactcgtatacccccaacggcccatggttatttcaaagaccattcaacttatcggttacgacaagcttcctgcaggacaaaacgccaccgtggttgttatgtcatactcaggatacgatattgaagatgctttggttctgaacaaagcatcgatcgacagaggatttggtcgttgtcaggttttcagaaagtacacgacggaactgcagaagtaccccaacggacgcagagaacgtatcggagaccctgagaatgagggcgatggcaagattaagcgccggatcgctaagcacgaggccttggatgacgatggtcttgcaatcgttggttataaggtgaacagcggcgaggctatggtcaagaaggagacaccgcttgaccagacaagcactggcatcggactggaccgtggacctgccgagttccgcgactcatcagtttcgtaccgaatcgcagatcccgcatatatcgacaaggtcatgatttctcagacagagaaggataccacagtaatcaaggtgcagacaagacaaactcgacgccccgaattgggtgacaagttctcgtctcgtcacggtcagaagggtgtcgttggtattattgttgaacaagaggacttgcctttctctgacagtggattgagccccgacatcatcatgaacccccacggtttcccttctcgaatgacagtcggcaagctactcgagtgtctaacgggcaaggcttctatcgtccacggtcgtcctgactatggctttggagatgctttccgttctcatccattggaggagatgagtcaggtgcttgtagaccatggcttctcatgggagggcaaggactacttcacatcgggtattactggagagccactggaggcatacgtcttcaacggacctatctactaccagcgactcaagcacatggtgcaagacaagatgcactctcgatctcgaggtccccgagccatcctcactcgccaacctacagaaggtcgttcacgagatggtggtctgcgcctgggagaaatggaacgcgattgtttgatcgcctacggtgcttcccagcttcttctggagcgactcatgattagctcggatggtactgagattgatatttgccagcagtgtggtctgttcggatacaagggttactgccacacatgcaagagtacgagggaagttaccaagatgacgatgccgtatgcagcgaagctgcttgtacaggagctcatcagcatgaatgttggagtgcgactccagatggatgacgagtttccccaccccaggtaa
>Fusarium_oxysporum_non-pathogen_CAV553
ttcacagatattcgagtagacagtcctcgacgtcaagattggacagacaacaagtcacatagcgaagtgactcccatggagtgccgccttcgagacatgacatacgccgcgccaatttttgtcgacatacaatatatccgagacaagcagcggattgtgcgaaagaatgtgcctcttggacgcatgccagtcatgctcaagagctccaagtgtcgtctcgccggagccaacaatacgcagatggaggagatgaacgaatgcccacttgaccctggcggttactttattattggtggtaccgagaaggtcattttgattcaggagcaactgagcaagaaccgtatcattgttgaagccgacgagaagaacaacattatttcagcatcggtcaccagttccacacacgaacggaagtcgaagacgtacgttactctgaagaaggacagaattctcctgacacacaacgtgctggtggaaggtatcccgatcgtaatcatcctgaaggctctgggaggattgtcagacatggaaattatgcagcttgttgctggatcagatggaagataccaagatgaattcctggtaaactttgacgaggcgacaaaggcgggtgttttcactcagcaccaagcgctggagtatatcggagcaaaggtaaagatgggttcccgcagaggcacattcggtcctcaagtgcgccgtaaccacgtcgaagaaggcctcgatgccttggccaacctggtcattgcccatgtgcccattgagggactggatttctaccccaaggccatctatgtggctcagatgactcgaagggttctcattgccgcccacaaccccaagttggttgacgacagagatttcgtgggaaacaaacgacttgagctggctggtcaacttctctcacttttgtttgaagatttattcaagcagttcacatctggagtcaagatgtcgatcgacaagttcctgaagaaaaacaacagggcagttcctctcgacgcggttcacatgattagcaaccacgccaacaacattggatatggaatcaaccgagccattcagactggaaattggactgtcaaacgctttaatatgaaccgagcaggagtcactcacgttctcagtcggctgagttatatcgccgctcttggtatgatgaccagaataagcagtcagttcgaaaagacccgaaaggtgtctggtcctcgtgcacttcaaccatcgcagtggggtatgctttgtacgtcagatacacctgaaggtgaagcctgtggtctggtgaagaacttggctttgatgacccatattactaccaacgttgatgaagagcctgttaaacggtggatttttacactagatgctggtgttgaacctatccgcaatttctcgggtgctgagatgcaccgtgaaggaagctacattattcatatcaacggtactccgttcgcattaactcgatacccaaagcgatttgcgcaaaagtttagaactatgcgacggagaggttggatctccccttttgttggcatcaacatcaacacacacttcaacgccgttcatattgccaccgatgaaggccgtatttgtcgaccttacatcatcgttaagaatggtaagcagaagctcaagcctgagcatctgcgattacttcagatgggcaaagcgacatttgacgactttctgaaccgcggaatcgtggagtatctcgatgtcaatgaggagaacgatgccctcatcaccatttatgaggaccaagtgacacagagtaccactcacttggaaatcgaaccctttacagtcctgggagctgtcgcaggattgattcccttcccccaccacaaccaatctcctcgtaacacttaccaatgtgctatgggtaaacaagccattggtgcaatcgcatacaaccagttcaaccgtattgatactcttctgtatacactcgtatacccccaacggcccatggttatttcaaagaccattcaacttatcggttacgacaagcttcctgcaggacaaaacgccaccgtggttgttatgtcatactcaggatacgatattgaagatgctttggttctgaacaaagcatcgatcgacagaggatttggtcgttgtcaggttttcagaaagtacacgacggaactgcagaagtaccccaacggacgcagagaacgtatcggagaccctgagaatgagggcgatggcaagattaagcgccggatcgctaagcacgaggccttggatgacgatggtcttgcaatcgttggttataaggtgaacagcggcgaggctatggtcaagaaggagacaccgcttgaccagacaagcactggcatcggactggaccgtggacctgccgagttccgcgactcatcagtttcgtaccgaatcgcagatcccgcatatatcgacaaggtcatgatttctcagacagagaaggataccacagtaatcaaggtgcagacaagacaaactcgacgccccgaattgggtgacaagttctcgtctcgtcacggtcagaagggtgtcgttggtattattgttgaacaagaggacttgcctttctctgacagtggattgagccccgacatcatcatgaacccccacggtttcccttctcgaatgacagtcggcaagctactcgagtgtctaacgggcaaggcttctatcgtccacggtcgtcctgactatggctttggagatgctttccgttctcatccattggaggagatgagtcaggtgcttgtagaccatggcttctcatgggagggcaaggactacttcacatcgggtattactggagagccactggaggcatacgtcttcaacggacctatctactaccagcgactcaagcacatggtgcaagacaagatgcactctcgatctcgaggtccccgagccatcctcactcgccaacctacagaaggtcgttcacgagatggtggtctgcgcctgggagaaatggaacgcgattgtttgatcgcctacggtgcttcccagcttcttctggagcgactcatgatcagctcggatggtactgagattgatatttgccagcagtgtggtctgttcggatacaagggttactgccacacatgcaagagtacgagggaagttaccaagatgacgatgccgtatgcagcgaagctgcttgtacaggagctcatcagcatgaatgttggagtgcgactccagatggatgacgagtttccccaccccaggtaa
>F._oxysporum_Fo5176_(454)_supercont1.2644_of_Fusarium_oxysporum_Fo5176_DNA_122509-128100_+
ttcacagatattcgagtagacagtcctcgacgtcaagattggacagacaacaagtcacatagtgaagtgactcccatggagtgccgccttcgagacatgacatacgccgcgccaatttttgtcgacatacaatatatccgagacaagcagcggattgtgcgaaagaatgtgcctcttggacgcatgccagtcatgctcaagagctccaagtgtcgtctcgccggagccaacaatacgcagatggaggagatgaacgaatgcccacttgaccctggcggttactttattattggtggtaccgagaaggtcattttgattcaggagcaactgagcaagaaccgtatcattgttgaagccgacgagaagaacaacattatttcagcatcggtcaccagttccacacacgaacggaagtcgaagacgtacgttactctgaagaaggacagaattctcctgacacacaacgtgctggtggaaggtatcccgatcgtaatcatcctgaaggctctgggaggattgtcagacatggaaattatgcagcttgttgctggatcagatggaagataccaagatgaattcctggtaaactttgacgaggcgacaaaggcgggtgttttcactcagcaccaagcgctggagtatatcggagcaaaggtaaagatgggttcccgcagaggcacattcggtcctcaagtgcgccgtaaccacgtcgaagaaggcctcgatgccttggccaacctggtcattgcccatgtgcccattgagggactggatttctaccccaaggccatctatgtggctcagatgactcgaagggttctcattgccgcccacaaccccaagttggttgacgacagagatttcgtgggaaacaaacgacttgagctggctggtcaacttctctcacttctgtttgaagatttattcaagcagttcacatctggagtcaagatgtcgatcgacaagttcctgaagaaaaacaacagggcagttcctctcgacgcggttcacatgattagcaaccacgccaacaacattggatatggaatcaaccgagccattcagactggaaattggactgtcaaacgctttaatatgaaccgagcaggagtcactcacgttctcagtcggctgagttatatcgccgctcttggtatgatgaccagaataagcagtcagttcgaaaagacccgaaaggtgtctggtcctcgtgcacttcaaccatcgcagtggggtatgctttgtacgtcagatacacctgaaggtgaagcctgtggtctggtgaagaacttggctttgatgacccatattactaccaacgttgatgaagagcctgttaaacggtggatttttacactagatgctggtgttgaacctatccgcaatttctcgggtgctgagatgcaccgtgaaggaagctacattattcatatcaacggtactccgttcgcattaactcgatacccaaagcgatttgcgcaaaagtttagaactatgcgacggagaggttggatctccccttttgttggcatcaacatcaacacacacttcaacgccgttcatattgccaccgatgaaggccgtatttgtcgaccttacatcatcgttaagaatggtaagcagaagctcaagcctgagcatctgcgattacttcagatgggcaaagcgacatttgacgactttctgaaccgcggaatcgtggagtatctcgatgtcaatgaggagaacgatgccctcatcaccatttatgaggaccaagtgacacagagtaccactcacttggaaatcgaaccctttacagtcctgggagctgtcgcaggattgattcccttcccccaccacaaccaatctcctcgtaacacttaccaatgtgctatgggtaaacaagccattggtgcaatcgcatacaaccagttcaaccgtattgatactcttctgtatacactcgtatacccccaacggcccatggttatttcaaagaccattcaacttatcggttacgacaagcttcctgcaggacaaaacgccaccgtggttgttatgtcatactcaggatacgatattgaagatgctttggttctgaacaaagcatcgatcgacagaggatttggtcgttgtcaggttttcagaaagtacacgacggaactgcagaagtaccccaacggacgcagagaacgtatcggagaccctgagaatgagggcgatggcaagattaagcgccggatcgctaagcacgaggccttggatgacgatggtcttgcaatcgttggttataaggtgaacagcggcgaggctatggtcaagaaggagacaccgcttgaccagacaagcactggcatcggactggaccgtggacctgccgagttccgcgactcatcagtttcgtaccgaatcgcagatcccgcatatatcgacaaggtcatgatttctcagacagagaaggataccacagtaatcaaggtgcagacaagacaaactcgacgccccgaattgggtgacaagttctcgtctcgtcacggtcagaagggtgtcgttggtattattgttgaacaagaggacttgcctttctctgacagtggattgagccccgacatcatcatgaacccccacggtttcccttctcgaatgacagtcggcaagctactcgagtgtctaacgggcaaggcttctatcgtccacggtcgtcctgactatggctttggagatgctttccgttctcatccattggaggagatgagtcaggtgcttgtagaccatggcttctcatgggagggcaaggactacttcacatcgggtattactggagagccactggaggcatacgtcttcaacggacctatctactaccagcgactcaagcacatggtgcaagacaagatgcactctcgatctcgaggtccccgagccatcctcactcgccaacctacagaaggtcgttcacgagatggtggtctgcgcctgggagaaatggaacgcgattgtttgatcgcctacggtgcttcccagcttcttctggagcgactcatgattagctcggatggtactgagattgatatttgccagcagtgtggtctgttcggatacaagggttactgccacacatgcaagagtacgagggaagttaccaagatgacgatgccgtatgcagcgaagctgcttgtacaggagctcatcagcatgaatgttggagtgcgactccagatggatgacgagtttccccaccccaggtaa
>F._oxysporum_HDV247_supercont1.1_of_Fusarium_oxysporum_HDV247_DNA_1670579-1676170_-
ttcacagatattcgagtagacagtcctcgacgtcaagattggacagacaacaagtcacatagtgaagtgactcccatggagtgccgccttcgagacatgacatacgccgcgccaatttttgtcgacatacaatatatccgagacaagcagcggattgtgcgaaagaatgtgcctcttggacgcatgccagtcatgctcaagagctccaagtgtcgtctcgccggagccaacaatacgcagatggaggagatgaacgaatgcccacttgaccctggcggttactttattattggtggtaccgagaaggtcattttgattcaggagcaactgagcaagaaccgtatcattgttgaagccgacgagaagaacaacattatttcagcatcggtcaccagttccacacacgaacggaagtcgaagacgtacgttactctgaagaaggacagaattctcctgacacacaacgtgctggtggaaggtatcccgatcgtaatcatcctgaaggctctgggaggattgtcagacatggaaattatgcagcttgttgctggatcagatggaagataccaagatgaattcctggtaaactttgacgaggcgacaaaggcgggtgttttcactcagcaccaagcgctggagtatatcggagcaaaggtaaagatgggttcccgcagaggcacattcggtcctcaagtgcgccgtaaccacgtcgaagaaggcctcgatgccttggccaacctggtcattgcccatgtgcccattgagggactggatttctaccccaaggccatctatgtggctcagatgactcgaagggttctcattgccgcccacaaccccaagttggttgacgacagagatttcgtgggaaacaaacgacttgagctggctggtcaacttctctcacttctgtttgaagatttattcaagcagttcacatctggagtcaagatgtcgatcgacaagttcctgaagaaaaacaacagggcagttcctctcgacgcggttcacatgattagcaaccacgccaacaacattggatatggaatcaaccgagccattcagactggaaattggactgtcaaacgctttaatatgaaccgagcaggagtcactcacgttctcagtcggctgagttatatcgccgctcttggtatgatgaccagaataagcagtcagttcgaaaagacccgaaaggtgtctggtcctcgtgcacttcaaccatcgcagtggggtatgctttgtacgtcagatacacctgaaggtgaagcctgtggtctggtgaagaacttggctttgatgacccatattactaccaacgttgatgaagagcctgttaaacggtggatttttacactagatgctggtgttgaacctatccgcaatttctcgggtgctgagatgcaccgtgaaggaagctacattattcatatcaacggtactccgttcgcattaactcgatacccaaagcgatttgcgcaaaagtttagaactatgcgacggagaggttggatctccccttttgttggcatcaacatcaacacacacttcaacgccgttcatattgccaccgatgaaggccgtatttgtcgaccttacatcatcgttaagaatggtaagcagaagctcaagcctgagcatctgcgattacttcagatgggcaaagcgacatttgacgactttctgaaccgcggaatcgtggagtatctcgatgtcaatgaggagaacgatgccctcatcaccatttatgaggaccaagtgacacagagtaccactcacttggaaatcgaaccctttacagtcctgggagctgtcgcaggattgattcccttcccccaccacaaccaatctcctcgtaacacttaccaatgtgctatgggtaaacaagccattggtgcaatcgcatacaaccagttcaaccgtattgatactcttctgtatacactcgtatacccccaacggcccatggttatttcaaagaccattcaacttatcggttacgacaagcttcctgcaggacaaaacgccaccgtggttgttatgtcatactcaggatacgatattgaagatgctttggttctgaacaaagcatcgatcgacagaggatttggtcgttgtcaggttttcagaaagtacacgacggaactgcagaagtaccccaacggacgcagagaacgtatcggagaccctgagaatgagggcgatggcaagattaagcgccggatcgctaagcacgaggccttggatgacgatggtcttgcaatcgttggttataaggtgaacagcggcgaggctatggtcaagaaggagacaccgcttgaccagacaagcactggcatcggactggaccgtggacctgccgagttccgcgactcatcagtttcgtaccgaatcgcagatcccgcatatatcgacaaggtcatgatttctcagacagagaaggataccacagtaatcaaggtgcagacaagacaaactcgacgccccgaattgggtgacaagttctcgtctcgtcacggtcagaagggtgtcgttggtattattgttgaacaagaggacttgcctttctctgacagtggattgagccccgacatcatcatgaacccccacggtttcccttctcgaatgacagtcggcaagctactcgagtgtctaacgggcaaggcttctatcgtccacggtcgtcctgactatggctttggagatgctttccgttctcatccattggaggagatgagtcaggtgcttgtagaccatggcttctcatgggagggcaaggactacttcacatcgggtattactggagagccactggaggcatacgtcttcaacggacctatctactaccagcgactcaagcacatggtgcaagacaagatgcactctcgatctcgaggtccccgagccatcctcactcgccaacctacagaaggtcgttcacgagatggtggtctgcgcctgggagaaatggaacgcgattgtttgatcgcctacggtgcttcccagcttcttctggagcgactcatgattagctcggatggtactgagattgatatttgccagcagtgtggtctgttcggatacaagggttactgccacacatgcaagagtacgagggaagttaccaagatgacgatgccgtatgcagcgaagctgcttgtacaggagctcatcagcatgaatgttggagtgcgactccagatggatgacgagtttccccaccccaggtaa
>F._oxysporum_PHW808_supercontig1.7_of_Fusarium_oxysporum_PHW808_DNA_1758-7349_-
ttcacagatattcgagtagacagtcctcgacgtcaagattggacagacaacaagtcacatagtgaagtgactcccatggagtgccgccttcgagacatgacatacgccgcgccaatttttgtcgacatacaatatatccgagacaagcagcggattgtgcgaaagaatgtgcctcttggacgcatgccagtcatgctcaagagctccaagtgtcgtctcgccggagccaacaatacgcagatggaggagatgaacgaatgcccacttgaccctggcggttactttattattggtggtaccgagaaggtcattttgattcaggagcaactgagcaagaaccgtatcattgttgaagccgacgagaagaacaacattatttcagcatcggtcaccagttccacacacgaacggaagtcgaagacgtacgttactctgaagaaggacagaattctcctgacacacaacgtgctggtggaaggtatcccgatcgtaatcatcctgaaggctctgggaggattgtcagacatggaaattatgcagcttgttgctggatcagatggaagataccaagatgaattcctggtaaactttgacgaggcgacaaaggcgggtgttttcactcagcaccaagcgctggagtatatcggagcaaaggtaaagatgggttcccgcagaggcacattcggtcctcaagtgcgccgtaaccacgtcgaagaaggcctcgatgccttggccaacctggtcattgcccatgtgcccattgagggactggatttctaccccaaggccatctatgtggctcagatgactcgaagggttctcattgccgcccacaaccccaagttggttgacgacagagatttcgtgggaaacaaacgacttgagctggctggtcaacttctctcacttctgtttgaagatttattcaagcagttcacatctggagtcaagatgtcgatcgacaagttcctgaagaaaaacaacagggcagttcctctcgacgcggttcacatgattagcaaccacgccaacaacattggatatggaatcaaccgagccattcagactggaaattggactgtcaaacgctttaatatgaaccgagcaggagtcactcacgttctcagtcggctgagttatatcgccgctcttggtatgatgaccagaataagcagtcagttcgaaaagacccgaaaggtgtctggtcctcgtgcacttcaaccatcgcagtggggtatgctttgtacgtcagatacacctgaaggtgaagcctgtggtctggtgaagaacttggctttgatgacccatattactaccaacgttgatgaagagcctgttaaacggtggatttttacactagatgctggtgttgaacctatccgcaatttctcgggtgctgagatgcaccgtgaaggaagctacattattcatatcaacggtactccgttcgcattaactcgatacccaaagcgatttgcgcaaaagtttagaactatgcgacggagaggttggatctccccttttgttggcatcaacatcaacacacacttcaacgccgttcatattgccaccgatgaaggccgtatttgtcgaccttacatcatcgttaagaatggtaagcagaagctcaagcctgagcatctgcgattacttcagatgggcaaagcgacatttgacgactttctgaaccgcggaatcgtggagtatctcgatgtcaatgaggagaacgatgccctcatcaccatttatgaggaccaagtgacacagagtaccactcacttggaaatcgaaccctttacagtcctgggagctgtcgcaggattgattcccttcccccaccacaaccaatctcctcgtaacacttaccaatgtgctatgggtaaacaagccattggtgcaatcgcatacaaccagttcaaccgtattgatactcttctgtatacactcgtatacccccaacggcccatggttatttcaaagaccattcaacttatcggttacgacaagcttcctgcaggacaaaacgccaccgtggttgttatgtcatactcaggatacgatattgaagatgctttggttctgaacaaagcatcgatcgacagaggatttggtcgttgtcaggttttcagaaagtacacgacggaactgcagaagtaccccaacggacgcagagaacgtatcggagaccctgagaatgagggcgatggcaagattaagcgccggatcgctaagcacgaggccttggatgacgatggtcttgcaatcgttggttataaggtgaacagcggcgaggctatggtcaagaaggagacaccgcttgaccagacaagcactggcatcggactggaccgtggacctgccgagttccgcgactcatcagtttcgtaccgaatcgcagatcccgcatatatcgacaaggtcatgatttctcagacagagaaggataccacagtaatcaaggtgcagacaagacaaactcgacgccccgaattgggtgacaagttctcgtctcgtcacggtcagaagggtgtcgttggtattattgttgaacaagaggacttgcctttctctgacagtggattgagccccgacatcatcatgaacccccacggtttcccttctcgaatgacagtcggcaagctactcgagtgtctaacgggcaaggcttctatcgtccacggtcgtcctgactatggctttggagatgctttccgttctcatccattggaggagatgagtcaggtgcttgtagaccatggcttctcatgggagggcaaggactacttcacatcgggtattactggagagccactggaggcatacgtcttcaacggacctatctactaccagcgactcaagcacatggtgcaagacaagatgcactctcgatctcgaggtccccgagccatcctcactcgccaacctacagaaggtcgttcacgagatggtggtctgcgcctgggagaaatggaacgcgattgtttgatcgcctacggtgcttcccagcttcttctggagcgactcatgattagctcggatggtactgagattgatatttgccagcagtgtggtctgttcggatacaagggttactgccacacatgcaagagtacgagggaagttaccaagatgacgatgccgtatgcagcgaagctgcttgtacaggagctcatcagcatgaatgttggagtgcgactccagatggatgacgagtttccccaccccaggtaa
>F._oxysporum_Cotton_supercont1.11_of_Fusarium_oxysporum_Cotton_DNA_881306-886888_+
ttcacagatattcgagtagacagtcctcgacgtcaagattggacagacaacaagtcacatagtgaagtgactcccatggagtgccgccttcgagacatgacatacgccgcgccaatttttgtcgacatacaatatatccgagacaagcagcggattgtgcgaaagaatgtgcctcttggacgcatgccagtcatgctcaagagctccaagtgtcgtctcgccggagccaacaatacgcagatggaggagatgaacgaatgcccacttgaccctggcggttactttattattggtggtaccgagaaggtcattttgattcaggagcaactgagcaagaaccgtatcattgttgaagccgacgagaagaacaacattatttcagcatcggtcaccagttccacacacgaacggaagtcgaagacgtacgttactctgaagaaggacagaattctcctgacacacaacgtgctggtggaaggtatcccgatcgtaatcatcctgaaggctctgggaggattgtcagacatggaaattatgcagcttgttgctggatcagatggaagataccaagatgaattcctggtaaactttgacgaggcgacaaaggcgggtgttttcactcagcaccaagcgctggagtatatcggagcaaaggtaaagatgggttcccgcagaggcacattcggtcctcaagtgcgccgtaaccacgtcgaagaaggcctcgatgccttggccaacctggtcattgcccatgtgcccattgagggactggatttctaccccaaggccatctatgtggctcagatgactcgaagggttctcattgccgcccacaaccccaagttggttgacgacagagatttcgtgggaaacaaacgacttgagctggctggtcaacttctctcacttttgtttgaagatttattcaagcagttcacatctggagtcaagatgtcgatcgacaagttcctgaagaaaaacaacagggcagttcctctcgacgcggttcacatgattagcaaccacgccaacaacattggatatggaatcaaccgagccattcagactggaaattggactgtcaaacgctttaatatgaaccgagcaggagtcactcacgttctcagtcggctgagttatatcgccgctcttggtatgatgaccagaataagcagtcagttcgaaaagacccgaaaggtgtctggtcctcgtgcacttcaaccatcgcagtggggtatgctttgtacgtcagatacacctgaaggtgaagcctgtggtctggtgaagaacttggctttgatgacccatattactaccaacgttgatgaagagcctgttaaacggtggatttttacactagatgctggtgttgaacctatccgcaatttctcgggggctgagatgcaccgtgaaggaagctacattattcatatcaacggtactccgttcgcattaactcgatacccaaagcgatttgcgcaaaagtttagaactatgcgacggagaggttggatctccccttttgttggcatcaacatcaacacacacttcaacgccgttcatattgccaccgatgaaggccgtatttgtcgaccttacatcatcgttaagaatggtaagcagaagctcaagcctgagcatctgcgattacttcagatgggcaaagcgacatttgacgactttctgaaccgcggaatcgtggagtatctcgatgtcaatgaggagaacgatgccctcatcaccatttatgaggaccaagtgacacagagtaccactcacttggaaatcgaaccctttacagtcctgggagctgtcgcaggattgattcccttcccccaccacaaccaatctcctcgtaacacttaccaatgtgctatgggtaaacaagccattggtgcaatcgcatacaaccagttcaaccgtattgatactcttctgtatacactcgtatacccccaacggcccatggttatttcaaagaccattcaacttatcggttacgacaagcttcctgcaggacaaaacgccaccgtggttgttatgtcatactcaggatacgatattgaagatgctttggttctgaacaaagcatcgatcgacagaggatttggtcgttgtcaggttttcagaaagtacacgacggaactgcagaagtaccccaacggacgcagagaacgtatcggagaccctgagaatgagggcgatggcaagattaagcgccggatcgctaagcacgaggccttggatgacgatggtcttgcaatcgttggttataaggtgaacagcggcgaggctatggtcaagaaggagacaccgcttgaccagacaagcactggcatcggactggaccgtggacctgccgagttccgcgactcatcagtttcgtaccgaatcgcagatcccgcatatatcgacaaggtcatgatttctcagacagagaaggataccacagtaatcaaggtgcagacaagacaaactcgacgccccgaattgggtgacaagttctcgtctcgtcacggtcagaagggtgtcgttggtattattgttgaacaagaagacttgcctttctctgacagtggattgagccccgacatcatcatgaacccacacggtttcccttctcgaatgacagtcggcaagctactcgagtgtctaacgggcaaggcttctatcgtccacggtcgtcctgactatggctttggagatgctttccgttctcatccattggaggagatgagtcaggtgcttgtagaccatggcttctcatgggagggcaaggactacttcacatcgggtattactggagagccactggaggcatacgtcttcaacggacctatctactaccagcgactcaagcacatggtgcaagacaagatgcactctcgatctcgaggtccccgagccatcctcactcgccaacctacagaaggtcgttcacgagatggtggtctgcgcctgggagaaatggaacgcgattgtttgatcgcctacggtgcttcccagcttcttctggagcgactcatgattagctcggatggtactgagattgatatttgccagcagtgtggtctgttcggatacaagggttactgccacacatgcaagagtacgagggaagttaccaagatgacgatgccgtatgcagcgaagctgcttgtacaggagctcatcagcatgaatgttggagtgcgactccagatggatgacgagtttccccaccccaggtaa
>F._oxysporum_PHW815_supercont1.4_of_Fusarium_oxysporum_PHW815_DNA_266350-271941_+
ttcacagatattcgagtagacagtcctcgacgtcaagattggacagacaacaagtcacatagcgaagtgactcccatggagtgccgccttcgagatatgacatacgccgcgccaatttttgtcgacatacaatatatccgagacaagcagcggattgtgcgaaagaatgtgcctcttggacgcatgccagtcatgctcaagagctccaagtgtcgtctcgccggagccaacaatacgcagatggaggagatgaacgaatgcccacttgaccctggcggttactttattattggtggtaccgagaaggtcattttgattcaggagcaactgagcaagaaccgtatcattgttgaagccgacgagaagaacaacattatttcagcatcggtcaccagttccacacacgaacggaagtcgaagacgtacgttactctgaagaaggacagaattctcctgacacacaacgtgctggtggaaggtatcccgatcgtaatcatcctgaaggctctgggaggattgtcagacatggaaattatgcagcttgttgctggatcagatggaagataccaagatgaattcctggtaaactttgacgaggcgacaaaggcgggtgttttcactcagcaccaagcgctggagtatatcggagcaaaggtaaagatgggttcccgcagaggcacattcggtcctcaagtgcgccgtaaccacgtcgaagaaggcctcgatgccttggccaacctggtcattgcccatgtgcccattgagggactggatttctaccccaaggccatctatgtggctcagatgactcgaagggttctcattgccgcccacaaccccaagttggttgacgaccgagatttcgtgggaaacaaacgacttgagctggctggtcaacttctctcacttttgtttgaagatttattcaagcagttcacatctggagtcaagatgtcgatcgacaagttcctgaagaaaaacaacagggcagttcctctcgacgcggttcacatgattagcaaccacgccaacaacattggatatggaatcaaccgagccattcagactggaaattggactgtcaaacgctttaatatgaaccgagcaggagtcactcacgttctcagtcggctgagttatatcgccgctcttggtatgatgaccagaataagcagtcagttcgaaaagacccgaaaggtgtctggtcctcgtgcacttcaaccatcgcagtggggtatgctttgtacgtcagatacacctgaaggtgaagcctgtggtctggtgaagaacttggctttgatgacccatattactaccaacgttgatgaagagcctgttaaacggtggatttttacactagatgctggtgttgaacctatccgcaatttctcgggtgctgagatgcaccgtgaaggaagctacattattcatatcaacggtactccgttcgcattaactcgatacccaaagcgatttgcgcaaaagtttagaactatgcgacggagaggttggatctccccttttgttggcatcaacatcaacacacacttcaacgccgttcatattgccaccgatgaaggccgtatttgtcgaccttacatcatcgttaagaatggtaagcagaagctcaagcctgagcatctgcgattacttcagatgggcaaagcgacatttgacgactttctgaaccgcggaatcgtggagtatctcgatgtcaatgaggagaacgatgccctcatcaccatttatgaggaccaagtgacacagagtaccactcacttggaaatcgaaccctttacagtcctgggagctgtcgcaggattgattcccttcccccaccacaaccaatctcctcgtaacacttaccaatgtgctatgggtaaacaagccattggtgcaatcgcatacaaccagttcaaccgtattgatactcttctgtatacactcgtatacccccaacggcccatggttatttcaaagaccattcaacttatcggttacgacaagcttcctgcaggacaaaacgccaccgtggttgttatgtcatactcaggatacgatattgaagatgctttggttctgaacaaagcatcgatcgacagaggatttggtcgttgtcaggttttcagaaagtacacgacggaactgcagaagtaccccaacggacgcagagaacgtatcggagaccctgagaatgagggcgatggcaagattaagcgccggatcgctaagcacgaggccttggatgacgacggtcttgcaatcgttggttataaggtgaacagcggcgaggctatggtcaagaaggagacaccgcttgaccagacaagcactggcatcggactggaccgtggacctgccgagttccgcgactcatcagtttcgtaccgaatcgcagatcccgcatatatcgacaaggtcatgatttctcagacagagaaggataccacagtaatcaaggtgcagacaagacaaactcgacgccccgaattgggtgacaagttctcgtctcgtcacggtcagaagggtgtcgttggtattattgttgaacaagaggacttgcctttctctgacagtggattgagccccgacatcatcatgaacccccacggtttcccttctcgaatgacagtcggcaagctactcgagtgtctaacgggcaaggcttctatcgtccacggtcgtcctgactatggctttggagatgctttccgttctcatccattggaggagatgagtcaggtgcttgtagaccatggcttctcatgggagggcaaggactacttcacatcgggtattactggagagccactggaggcatacgtcttcaacggacctatctactaccagcgactcaagcacatggtgcaagacaagatgcactctcgatctcgaggtccccgagccatcctcactcgccaacctacagaaggtcgttcacgagatggtggtctgcgcctgggagaaatggaacgcgattgtttgatcgcctacggtgcttcccagcttcttctggagcgactcatgatcagctcggatggtactgagattgatatttgccagcagtgtggtctgttcggatacaagggttactgccacacatgcaagagtacgagggaagttaccaagatgacgatgccgtatgcagcgaagctgcttgtacaggagctcatcagcatgaatgttggagtgcgactccagatggatgacgagtttccccaccccaggtaa
>F._oxysporum_Fo47_supercont1.1_of_Fusarium_oxysporum_Fo47_DNA_4236472-4242064_+
ttcacagatattcgagtagacagtcctcgacgtcaagattggacagacaacaagtcacatagcgaagtgactcccatggagtgccgccttcgagacatgacatacgccgcgccaatttttgtcgacatacagtatatccgagacaagcagcggattgtgcgaaagaatgtgcctcttggacgcatgccagtcatgctcaagagctccaagtgtcgtctcgccggagccaacaatacgcagatggaggagatgaacgaatgcccactcgaccctggcggttactttattattggtggtaccgagaaggtcattttgattcaggagcaactgagcaagaaccgtatcattgttgaagccgacgagaagaacaacattatttcagcatcggtcaccagttccacacacgaacggaagtcgaagacgtacgttactctgaagaaggacagaattctcttgacacacaacgtgctggtggaaggtatcccgatcgtaatcatcctgaaggctctgggaggattgtcagacatggaaattatgcagcttgttgctggatcagatggaagataccaagatgaattcctggtaaactttgacgaggcgacaaaggcgggcgttttcactcagcaccaagcgctggagtatatcggagcaaaggtaaagatgggttcccgtagaggcacattcggtcctcaagtgcgccgtaaccacgtcgaagaaggcctcgatgccttggccaacctggtcattgcccatgtgcccattgagggactggatttctaccccaaggccatctatgtggctcagatgactcgaagggttctcattgccgcccacaaccccaagttggttgacgacagagatttcgtgggaaacaaacgacttgagctggctggtcaacttctctcacttttgtttgaagatttattcaagcagttcacatctggagtcaagatgtcgatcgacaagttcctgaagaaaaacaacagggcagtccctctcgacgcggttcacatgattagcaaccacgccaacaacattggatatggaatcaaccgagccattcagactggaaattggactgtcaaacgctttaatatgaaccgagcaggagtcactcacgttctcagtcggctgagttatatcgccgctcttggtatgatgaccagaataagcagtcagttcgaaaagacccgaaaggtgtctggtcctcgtgcacttcaaccatcgcagtggggtatgctttgtacttcagatacacctgaaggtgaagcatgtggtctggtgaagaacttggctttgatgacccatattactaccaacgttgatgaagagcctgttaaacggtggatctttacactagatgctggtgttgaacctatccgcaatttctcgggtgctgagatgcaccgtgaaggaagctacattattcatatcaacggtactccgttcgcattaactcgatacccaaagcgatttgcgcaaaagtttagaactatgcgacggagaggttggatctccccttttgttggcatcaacatcaacacacacttcaacgccgtgcatattgccaccgatgaaggccgtatttgtcgaccttacatcatcgttaagaatggtaagcagaagctcaagcctgagcatctgcgattacttcagatgggcaaagcgacatttgacgactttctgaaccgtggaattgtggagtatctcgatgtcaatgaggagaacgatgccctcatcaccatttatgaggaccaagtgacacagagtaccactcacttggaaatcgaaccctttacagtcctgggagctgtcgcaggattgattcccttcccccaccacaaccaatctcctcgtaacacttaccaatgtgctatgggtaaacaagccattggtgcaatcgcatacaaccagttcaaccgtattgatactcttctgtatacactcgtatacccccaacggcccatggttatttcaaagaccattcaacttatcggttacgacaagcttcctgcaggacaaaacgccaccgtggttgttatgtcatactcaggatacgatattgaagatgctttggttctgaacaaagcatcgatcgacagaggatttggtcgttgtcaggttttcagaaagtacacgacggaactgcagaagtaccccaacggacgcagagaacgtatcggagaccctgagaatgagggcgatggcaagattaagcgccgaatcgctaagcacgaggccttggatgacgatggtcttgcaatcgttggttataaggtaaatagtggcgaggctatggtcaagaaggagacaccgcttgaccagacaagcactggcatcggactggaccgtggacctgccgagttccgcgactcatcagtttcgtaccgaatcgcagatcccgcatatatcgacaaggtcatgatttctcagacagagaaggataccacagtaatcaaggtgcagacaagacaaactcgacgccccgaattgggtgacaagttctcgtctcgtcacggtcagaagggtgtcgttggtattattgttgaacaagaggacttgcctttctctgacagtggattgagccccgacattatcatgaacccccacggtttcccttctcgaatgacagtcggcaaactactcgagtgtctaacgggcaaggcttctatcgtccacggtcgtcctgactatggctttggagatgctttccgttctcatccattggaggagatgagtcaggtgcttgtagaccatggcttctcatgggagggcaaggactacttcacatcgggtattactggagagccactggaggcatatgtcttcaacggacctatctactaccagcgactcaagcacatggtgcaagacaagatgcactctcgatctcgaggtccccgagccatcctcactcgccaacctacagaaggtcgttcacgagatggtggtctgcgcctgggagaaatggaacgcgattgtttgatcgcctacggtgcttcccagcttcttctggagcgactcatgatcagctcggatggtactgagattgatatttgccagcagtgtggtctgttcggatacaagggttactgccacacatgcaagagtacaagggaagttaccaagatgacgatgccgtatgcagcgaagctgcttgtacaggagctcatcagcatgaatgttggagtgcgactccagatggatgacgagtttccccaccccaggtaa
>F._oxysporum_CL57_supercont1.14_of_Fusarium_oxysporum_CL57_DNA_162537-168129_+
ttcacagatattcgagtagacagtcctcgacgtcaagattggacagacaacaagtcacatagcgaagtgactcccatggagtgccgccttcgagacatgacatacgccgcgccaatttttgtcgacatacaatatatccgagacaagcagcggattgtgcgaaagaatgtgcctcttggacgcatgccagtcatgctcaagagctccaagtgtcgtctcgccggagccaacaatacgcagatggaggagatgaacgaatgcccactcgaccctggcggttactttattattggtggtaccgagaaggtcattttgattcaggagcaactgagcaagaaccgtatcattgttgaagccgacgagaagaacaacattatttcagcatcggtcaccagttccacacacgaacggaagtcgaagacgtacgttactctgaagaaggacagaattctcctgacacacaacgtgctggtggaaggtatcccgatcgtaatcatcctgaaggctctgggaggattgtcagacatggaaattatgcagcttgttgctggatcagatggaagataccaagatgaattcctggtaaactttgacgaggcgacaaaggcgggcgttttcactcagcaccaagcgctggagtatatcggagcaaaggtaaagatgggttcccgtagaggcacattcggtcctcaagtgcgccgtaaccacgtcgaagaaggcctcgatgccttggccaacctggtcattgcccatgtgcccattgagggactggatttctaccccaaggccatctatgtggctcagatgactcgaagggttctcattgccgcccacaaccccaagttggttgacgacagagatttcgtgggaaacaaacgacttgagctggctggtcaacttctctcacttttgtttgaagatttattcaagcagttcacatctggagtcaagatgtcgatcgacaagttcctgaagaaaaacaacagggcagtccctctcgacgcggttcacatgattagcaaccacgccaacaacattggatatggaatcaaccgagccattcagactggaaattggactgtcaaacgctttaatatgaaccgagcaggagtcactcacgttctcagtcggctgagttatatcgccgctcttggtatgatgaccagaataagcagtcagttcgaaaagacccgaaaggtgtctggtcctcgtgcacttcaaccatcgcagtggggtatgctttgtacttcagatacacctgaaggtgaagcctgtggtctggtgaagaacttggctttgatgacccatattactaccaacgttgatgaagagcctgttaaacggtggatctttacactagatgctggtgttgaacctatccgcaatttctcgggtgctgagatgcaccgtgaaggaagctacattattcatatcaacggtactccgttcgcattaactcgatacccaaagcgatttgcgcaaaagtttagaactatgcgacggagaggttggatctccccttttgttggcatcaacatcaacacacacttcaacgccgtgcatattgccaccgatgaaggccgtatttgtcgaccttacatcatcgttaagaatggtaagcagaagctcaagcctgagcatctgcgattacttcagatgggcaaagcgacatttgacgactttctgaaccgtggaattgtggagtatctcgatgtcaatgaggagaacgatgccctcatcaccatttatgaggaccaagtgacacagagtaccactcacttggaaatcgaaccctttacagtcctgggagctgtcgcaggattgattcccttcccccaccacaaccaatctcctcgtaacacttatcaatgtgctatgggtaaacaagccattggtgcaatcgcatacaaccagttcaaccgtattgatactcttctgtatacactcgtatacccccaacggcccatggttatttcaaagaccattcaacttatcggttacgacaagcttcctgcaggacaaaacgccaccgtggttgttatgtcatactcaggatacgatattgaagatgctttggttctgaacaaagcatcgatcgacagaggatttggtcgttgtcaggttttcagaaagtacacgacggaactgcagaagtaccccaacggacgcagagaacgtatcggagaccccgagaatgagggcgatggcaagattaagcgccgaatcgctaagcacgaggccttggatgacgatggtcttgcaatcgttggttataaggtaaatagtggcgaggctatggtcaagaaggagacaccgcttgaccagacaagcactggcatcggactggaccgtggacctgccgagttccgcgactcatcagtttcgtaccgaatcgcagatcccgcatatatcgacaaggtcatgatttctcagacagagaaggataccacagtaatcaaggtgcagacaagacaaactcgacgccccgaattgggtgacaagttctcgtctcgtcacggtcagaagggtgtcgttggtattattgttgaacaagaggacttgcctttctctgacagtggattgagccccgacatcatcatgaacccccacggtttcccttctcgaatgacagtcggcaaactactcgagtgtctaacgggcaaggcttctatcgtccacggtcgtcctgactatggctttggagatgctttccgttctcatccattggaggagatgagtcaggtgcttgtagaccatggcttctcatgggagggcaaggactacttcacatcgggtattactggagagccactggaggcatatgtcttcaacggacctatctactaccagcgactcaagcacatggtgcaagacaagatgcactctcgatctcgaggtccccgagccatcctcactcgccaacctacagaaggtcgttcacgagatggtggtctgcgcctgggagaaatggaacgcgattgtttgatcgcctacggtgcttcccagcttcttctggagcgactcatgatcagctcggatggtactgagattgatatttgccagcagtgtggtctgttcggatacaagggttactgccacacatgcaagagtacaagggaagttaccaagatgacgatgccgtatgcagcgaagctgcttgtacaggagctcatcagcatgaatgttggagtgcgactccagatggatgacgagtttccccaccccaggtaa
>F._oxysporum_MN25_supercont1.6_of_Fusarium_oxysporum_MN25_DNA_356437-362029_-
ttcacagatattcgagtagacagtcctcgacgtcaagattggacagacaacaagtcacatagcgaagtgactcccatggagtgccgccttcgagacatgacatacgccgcgccaatttttgtcgacatacaatatatccgagacaagcagcggattgtgcgaaagaatgtgcctcttggccgcatgccagtcatgctcaagagctccaagtgtcgtctcgccggagccaacaatacgcagatggaggagatgaacgaatgcccactcgaccctggcggttactttattattggtggtaccgagaaggtcattttgattcaggagcaactgagcaagaaccgtatcattgttgaagccgacgagaagaacaacattatttcagcatcggtcaccagttccacacacgaacggaagtcgaagacgtacgttactctgaagaaggacagaattctcctgacacacaacgtgctggtggaaggtatcccgatcgtaatcatcctgaaggctctgggaggattgtcagacatggaaattatgcagcttgttgctggatcagatggaagataccaagatgaattcctggtaaactttgacgaggcgacaaaggcgggcgttttcactcagcaccaagcgctggagtatatcggagcaaaggtaaagatgggttcccgtagaggcacattcggtcctcaagtgcgccgtaaccacgtcgaagaaggcctcgatgccttggccaacctggtcattgcccatgtgcccattgagggactggatttctaccccaaggccatctatgtggctcagatgactcgaagggttctcattgccgcccacaaccccaagttggttgacgacagagatttcgtgggaaacaaacgacttgagctggctggtcaacttctctcacttttgtttgaagatttattcaagcagttcacatctggagtcaagatgtcgatcgacaagttcctgaagaaaaacaacagggcagtccctctcgacgcggttcacatgattagcaaccacgccaacaacattggatatggaatcaaccgagccattcagactggaaattggactgtcaaacgctttaatatgaaccgagcaggagtcactcacgttctcagtcggctgagttatatcgccgctcttggtatgatgaccagaataagcagtcagttcgaaaagacccgaaaggtgtctggtcctcgtgcacttcaaccatcgcagtggggtatgctttgtacttcagatacacctgaaggtgaagcctgtggtctggtgaagaacttggctttgatgacccatattactaccaacgttgatgaagagcctgttaaacggtggatctttacactagatgctggtgttgaacctatccgcaatttctcgggtgctgagatgcaccgtgaaggaagctacattattcatatcaacggtactccgttcgcattaactcgatacccaaagcgatttgcgcaaaagtttagaactatgcgacggagaggttggatctccccttttgttggcatcaacatcaacacacacttcaacgccgtgcatattgccaccgatgaaggccgtatttgtcgaccttacatcatcgttaagaatggtaagcagaagctcaagcctgagcatctgcgattacttcagatgggcaaagcgacatttgacgactttctgaaccgtggaattgtggagtatctcgatgtcaatgaggagaacgatgccctcatcaccatttatgaggaccaagtgacacagagtaccactcacttggaaatcgaaccctttacagtcctgggagctgtcgcaggattgattcccttcccccaccacaaccaatctcctcgtaacacttaccaatgtgctatgggtaaacaagccattggtgcaatcgcatacaaccagttcaaccgtattgatactcttctgtatacactcgtatacccccaacggcccatggttatttcgaagaccattcaacttatcggttacgacaagcttcctgcaggacaaaacgccaccgtggttgttatgtcatactcaggatacgatattgaagatgctttggttctgaacaaagcatcgatcgacagaggatttggtcgttgtcaggttttcagaaagtacacgacggaactgcagaagtaccccaacggacgcagagaacgtatcggagaccccgagaatgagggcgatggcaagattaagcgccgaatcgctaagcacgaggccttggatgacgatggtcttgcaatcgttggttataaggtaaatagtggcgaggctatggtcaagaaggagacaccgcttgaccagacaagcactggcatcggactggaccgtggacctgccgagttccgcgactcatcagtttcgtaccgaatcgcagatcccgcatatatcgacaaggtcatgatttctcagacagagaaggataccacagtaatcaaggtgcagacaagacaaactcgacgccccgaattgggtgacaagttctcgtctcgtcacggtcagaagggtgtcgttggtattattgttgaacaagaggacttgcctttctctgacagtggattgagccccgacatcatcatgaacccccacggtttcccttctcgaatgacagtcggcaaactactcgagtgtctaacgggcaaggcttctatcgtccacggtcgtcctgactatggctttggagatgctttccgttctcatccattggaggagatgagtcaggtgcttgtagaccatggcttctcatgggagggcaaggactacttcacatcgggtattactggagagccactggaggcatatgtcttcaacggacctatctactaccagcgactcaagcacatggtgcaagacaagatgcactctcgatctcgaggtccccgagccatcctcactcgccaacctacagaaggtcgttcacgagatggtggtctgcgcctgggagaaatggaacgcgattgtttgatcgcctacggtgcttcccagcttcttctggagcgactcatgatcagctcggatggtactgagattgatatttgccagcagtgtggtctgttcggatacaagggttactgccacacatgcaagagtacaagggaagttaccaagatgacgatgccgtatgcagcgaagctgcttgtacaggagctcatcagcatgaatgttggagtgcgactccagatggatgacgagtttccccaccccaggtaa
>F._oxysporum_4287_(FO2)_supercont2.1_of_Fusarium_oxysporum_f._sp._lycopersici_DNA_2532130-2537722_+
ttcacagatattcgagtagacagtcctcgacgtcaagattggacagacaacaagtcacatagcgaagtgactcccatggagtgccgccttcgagacatgacatacgccgcgccaatttttgtcgacatacaatatatccgagacaagcagcggattgtgcgaaagaatgtgcctcttggacgcatgccagtcatgctcaagagctccaagtgtcgtctcgccggagccaacaatacgcagatggaggagatgaacgaatgcccactcgaccctggcggttactttattattggtggtaccgagaaggtcattctgattcaggagcaactgagcaagaaccgtatcattgttgaagccgacgagaagaacaacattatttcagcatcggtcaccagttccacacacgaacggaagtcgaagacgtacgttactctgaagaaggacagaattctcctgacacacaacgtgctggtggaaggtatcccgatcgtaatcatcctgaaggctctgggaggattgtcagacatggaaattatgcagcttgttgctggatcagatggaagataccaagatgaattcctggtaaactttgacgaggcgacaaaggcgggcgttttcactcagcaccaagcgctggagtatatcggagcaaaggtaaagatgggttcccgcagaggcacattcggtcctcaagtgcgccgtaaccacgtcgaagaaggcctcgatgccttggccaacctggtcattgcccatgtgcccattgagggactggatttctaccccaaggccatctatgtggctcagatgactcgaagggttctcattgccgcccacaaccccaagttggttgacgacagagatttcgtgggaaacaaacgacttgagctggctggtcaacttctctcacttttgtttgaagatttattcaagcagttcacatctggagtcaagatgtcgatcgacaagttcctgaagaaaaacaacagggcagttcctctcgacgcggttcacatgattagcaaccacgccaacaacattggatatggaatcaaccgagccattcagactggaaattggactgtcaaacgctttaatatgaaccgagcaggagtcactcacgttctcagtcggctgagttatatcgccgctcttggtatgatgaccagaataagcagtcagttcgaaaagacccgaaaggtgtctggtcctcgtgcacttcaaccatcgcagtggggtatgctttgtacttcagatacacctgaaggtgaagcctgtggtctggtgaagaacttggctttgatgacccatattactaccaacgttgatgaagagcctgttaaacggtggatctttacactagatgctggtgttgaacctatccgcaatttctcgggtgctgagatgcaccgtgaaggaagctacattattcatatcaacggtactccgttcgcattaactcgatacccaaagcgatttgcgcaaaagtttagaactatgcgacggagaggttggatctccccttttgttggcatcaacatcaacacacacttcaacgccgtgcatattgccaccgatgaaggccgtatttgtcgaccttacatcatcgttaagaatggtaagcagaagctcaagcctgagcatctgcgattacttcagatgggcaaagcgacatttgacgactttctgaaccgtggaattgtagagtatctcgatgtcaatgaggagaacgatgccctcatcaccatttatgaggaccaagtgacacagagtaccactcacttggaaatcgaaccctttacagtcctgggagctgtcgcaggattgattcccttcccccaccacaaccaatctcctcgtaacacttaccaatgtgctatgggtaaacaagccattggtgcaatcgcatacaaccagttcaaccgtattgatactcttctgtatacactcgtatacccccaacggcccatggttatttcaaagaccattcaacttatcggttacgacaagcttcctgcaggacaaaacgccaccgtggttgttatgtcatactcaggatacgatattgaagatgctttggttctgaacaaagcatcgatcgacagaggatttggtcgttgtcaggttttcagaaagtacacgacggaactgcagaagtaccccaacggacgcagagaacgtatcggagaccctgagaatgagggcgatggcaagattaagcgccgaatcgctaagcacgaggccttggatgacgatggtcttgcaatcgttggttataaggtaaacagcggcgaggctatggtcaagaaggagacaccgcttgaccagacaagcactggcatcggactggaccgtggacctgccgagttccgcgactcatcagtttcgtaccgaatcgcagatcccgcatatatcgacaaggtcatgatttctcagacagagaaggataccacagtaatcaaggtgcagacaagacaaactcgacgccccgaattgggtgacaagttctcgtctcgtcacggtcagaagggtgtcgttggtattattgttgaacaagaggacttgcctttctctgacagtggattgagccccgacatcatcatgaacccccacggtttcccttctcgaatgacagtcggcaagctactcgagtgtctaacgggcaaggcttctatcgtccacggtcgtcctgactatggctttggagatgctttccgttctcatccattggaggagatgagtcaggtgcttgtagaccatggcttctcatgggagggcaaggactacttcacatcgggtattactggagagccactggaggcatacgtcttcaacggacctatctactaccagcgactcaagcacatggtgcaagacaagatgcactctcgatctcgaggtccccgagccatcctcactcgccaacctacagaaggtcgttcacgagatggtggtctgcgcctgggagaaatggaacgcgattgtttgatcgcctacggtgcttcccagcttcttctggagcgactcatgatcagctcggatggtactgagattgatatttgccagcagtgtggtctgttcggatacaagggttactgccacacatgcaagagtacaagggaagttaccaagatgacgatgccgtatgcagcgaagctgcttgtacaggagctcatcagcatgaatgttggagtgcgactccagatggatgacgagtttccccaccccaggtaa
>F._oxysporum_melonis_supercont1.1_of_Fusarium_oxysporum_f._sp._melonis_26406_DNA_4236856-4242448_+
ttcacagatattcgagtagacagtcctcgacgtcaagattggacagacaacaagtcacatagcgaagtgactcccatggagtgccgccttcgagacatgacatacgccgcgccaatttttgtcgacatacaatatatccgagacaagcagcggattgtgcgaaagaatgtgcctcttggacgcatgccagtcatgctcaagagctccaagtgtcgtctcgccggagccaacaatacgcagatggaggagatgaacgaatgcccactcgaccctggcggttactttattattggtggtaccgagaaggtcattctgattcaggagcaactgagcaagaaccgtatcattgttgaagccgacgagaagaacaacattatttcagcatcggtcaccagttccacacacgaacggaagtcgaagacgtacgttactctgaagaaggacagaattctcctgacacacaacgtgctggtggaaggtatcccgatcgtaatcatcctgaaggctctgggaggattgtcagacatggaaattatgcagcttgttgctggatcagatggaagataccaagatgaattcctggtaaactttgacgaggcgacaaaggcgggcgttttcactcagcaccaagcgctggagtatatcggagcaaaggtaaagatgggttcccgcagaggcacattcggtcctcaagtgcgccgtaaccacgtcgaagaaggcctcgatgccttggccaacctggtcattgcccatgtgcccattgagggactggatttctaccccaaggccatctatgtggctcagatgactcgaagggttctcattgccgcccacaaccccaagttggttgacgacagagatttcgtgggaaacaaacgacttgagctggctggtcaacttctctcacttttgtttgaagatttattcaagcagttcacatctggagtcaagatgtcgatcgacaagttcctgaagaaaaacaacagggcagttcctctcgacgcggttcacatgattagcaaccacgccaacaacattggatatggaatcaaccgagccattcagactggaaattggactgtcaaacgctttaatatgaaccgagcaggagtcactcacgttctcagtcggctgagttatatcgccgctcttggtatgatgaccagaataagcagtcagttcgaaaagacccgaaaggtgtctggtcctcgtgcacttcaaccatcgcagtggggtatgctttgtacttcagatacacctgaaggtgaagcctgtggtctggtgaagaacttggctttgatgacccatattactaccaacgttgatgaagagcctgttaaacggtggatctttacactagatgctggtgttgaacctatccgcaatttctcgggtgctgagatgcaccgtgaaggaagctacattattcatatcaacggtactccgttcgcattaactcgatacccaaagcgatttgcgcaaaagtttagaactatgcgacggagaggttggatctccccttttgttggcatcaacatcaacacacacttcaacgccgtgcatattgccaccgatgaaggccgtatttgtcgaccttacatcatcgttaagaatggtaagcagaagctcaagcctgagcatctgcgattacttcagatgggcaaagcgacatttgacgactttctgaaccgtggaattgtagagtatctcgatgtcaatgaggagaacgatgccctcatcaccatttatgaggaccaagtgacacagagtaccactcacttggaaatcgaaccctttacagtcctgggagctgtcgcaggattgattcccttcccccaccacaaccaatctcctcgtaacacttaccaatgtgctatgggtaaacaagccattggtgcaatcgcatacaaccagttcaaccgtattgatactcttctgtatacactcgtatacccccaacggcccatggttatttcaaagaccattcaacttatcggttacgacaagcttcctgcaggacaaaacgccaccgtggttgttatgtcatactcaggatacgatattgaagatgctttggttctgaacaaagcatcgatcgacagaggatttggtcgttgtcaggttttcagaaagtacacgacggaactgcagaagtaccccaacggacgcagagaacgtatcggagaccctgagaatgagggcgatggcaagattaagcgccgaatcgctaagcacgaggccttggatgacgatggtcttgcaatcgttggttataaggtaaacagcggcgaggctatggtcaagaaggagacaccgcttgaccagacaagcactggcatcggactggaccgtggacctgccgagttccgcgactcatcagtttcgtaccgaatcgcagatcccgcatatatcgacaaggtcatgatttctcagacagagaaggataccacagtaatcaaggtgcagacaagacaaactcgacgccccgaattgggtgacaagttctcgtctcgtcacggtcagaagggtgtcgttggtattattgttgaacaagaggacttgcctttctctgacagtggattgagccccgacatcatcatgaacccccacggtttcccttctcgaatgacagtcggcaagctactcgagtgtctaacgggcaaggcttctatcgtccacggtcgtcctgactatggctttggagatgctttccgttctcatccattggaggagatgagtcaggtgcttgtagaccatggcttctcatgggagggcaaggactacttcacatcgggtattactggagagccactggaggcatacgtcttcaacggacctatctactaccagcgactcaagcacatggtgcaagacaagatgcactctcgatctcgaggtccccgagccatcctcactcgccaacctacagaaggtcgttcacgagatggtggtctgcgcctgggagaaatggaacgcgattgtttgatcgcctacggtgcttcccagcttcttctggagcgactcatgatcagctcggatggtactgagattgatatttgccagcagtgtggtctgttcggatacaagggttactgccacacatgcaagagtacaagggaagttaccaagatgacgatgccgtatgcagcgaagctgcttgtacaggagctcatcagcatgaatgttggagtgcgactccagatggatgacgagtttccccaccccaggtaa
>F._oxysporum_NRRL32931_supercont1.4_of_Fusarium_oxysporum_FOSC_3-a_DNA_2065431-2071023_-
ttcacagatattcgagtagacagtcctcgacgtcaagattggacagacaacaagtcacatagcgaagtgactcccatggagtgccgccttcgagacatgacatacgccgcgccaatttttgtcgacatacaatatatccgagacaagcagcggattgtgcgaaagaatgtgcctcttggacgcatgccagtcatgctcaagagctccaagtgtcgtctcgccggagccaacaatacgcagatggaggagatgaacgaatgcccactcgaccctggcggttactttattattggtggtaccgagaaggtcattttgattcaggagcaactgagcaagaaccgtatcattgttgaagcggacgagaagaacaacattatttcagcatcggtcaccagttccacacacgaacggaagtcgaagacgtacgttactctgaagaaggacagaattctcctgacacacaacgtgctggtggaaggtatcccgatcgtaatcatcctgaaggctctgggaggattgtcagacatggaaattatgcagcttgttgctggatcagatggaagataccaagatgaattcctggtaaactttgacgaggcgacaaaggcgggcgttttcactcagcaccaagcgctggagtatatcggagcaaaggtaaagatgggttcccgtagaggcacattcggtcctcaagtgcgccgtaatcacgtcgaagaaggcctcgatgccttggccaacctggtcattgcccatgtgcccattgagggactggatttctaccccaaggccatctatgtggctcagatgactcgaagggttctcattgccgcccacaaccccaagttggttgacgacagagatttcgtgggaaacaaacgacttgagctggctggtcaacttctctcacttttgtttgaagatttattcaagcagttcacatctggagtcaagatgtcgatcgacaagttcctgaagaaaaacaacagggcagttcctctcgacgcggttcacatgattagcaaccacgccaacaacattggatatggaatcaaccgagccattcagactggaaattggactgtcaaacgctttaatatgaaccgagcaggagtcactcacgttctcagtcggctgagttatatcgccgctcttggtatgatgaccagaataagcagtcagttcgaaaagacccgaaaggtgtctggtcctcgtgcacttcaaccatcgcagtggggtatgctttgtacttcagatacacctgaaggtgaagcctgtggtctggtgaagaacttggctttgatgacccatattactaccaacgttgatgaagagcctgttaaacggtggatctttacactagatgctggtgttgaacctatccgcaatttctcgggtgctgagatgcaccgtgaaggaagctacattattcatatcaacggtactccgttcgcattaactcgatacccaaagcgatttgcgcaaaagtttagaactatgcgacggagaggttggatctccccttttgttggcatcaacatcaacacacacttcaacgccgtgcatattgccaccgatgaaggccgtatttgtcgaccttacatcatcgttaagaatggtaagcagaagctcaagcctgagcatctgcgattacttcagatgggaaaagcgacatttgacgactttctgaaccgtggaattgtggagtatctcgatgtcaatgaggagaacgatgccctcatcaccatttatgaggaccaagtgacacagagtaccactcacttggaaatcgaaccctttacagtcctgggagctgtcgcaggattgattcccttcccccaccacaaccaatctcctcgtaacacttaccaatgtgctatgggtaaacaagccattggtgcaatcgcatacaaccagttcaaccgtattgatactcttctgtatacactcgtatacccccaacggcccatggttatttcaaagaccattcaacttatcggttacgacaagcttcctgcaggacaaaacgccaccgtggttgttatgtcatactcaggatacgatattgaagatgctttggttctgaacaaagcatcgatcgacagaggatttggtcgttgtcaggttttcagaaagtacacgacggaactgcagaagtaccccaacggacgcagagaacgtatcggagaccctgagaatgagggcgatggcaagattaagcgccgaatcgctaagcacgaggccttggatgacgatggtcttgcaatcgttggttataaggtaaacagtggcgaggctatggtcaagaaggagacaccgcttgaccagacaagcactggcatcggactggaccgtggacctgccgagttccgcgactcatcagtttcgtaccgaatcgcagatcccgcatatatcgacaaggtcatgatttctcagacagagaaggataccacagtaatcaaggtgcagacaagacaaactcgacgccccgaattgggtgacaagttctcgtctcgtcacggtcagaagggtgtcgttggtattattgttgaacaagaggacttgcctttctctgacagtggattgagccccgacatcatcatgaacccccacggtttcccttctcgaatgacagtcggcaagctactcgagtgtctaacgggcaaggcttctatcgtccacggtcgtcctgactatggctttggagatgctttccgttctcatccattggaggagatgagtcaggtgcttgtagaccatggcttctcatgggagggcaaggactacttcacatcgggtattactggagagccactggaggcatacgtcttcaacggacctatctactaccaacgactcaagcacatggtgcaagacaagatgcactctcgatctcgaggtccccgagccatcctcactcgccaacctacagaaggtcgttcacgagatggtggtctgcgcctgggagaaatggaacgcgattgtttgatcgcctacggtgcttcccagcttcttctggagcgactcatgatcagctcggatggtactgagattgatatttgccagcagtgtggtctgttcggatacaagggttactgccacacatgcaagagtacaagggaagttaccaagatgacgatgccgtatgcagcgaagctgcttgtacaggagctcatcagcatgaatgttggagtgcgactccagatggatgacgagtttccccaccccaggtaa
>F._verticillioides_7600_(FV3)_supercont_3.1_of_Fusarium_verticillioides_DNA_2090191-2095224_-
ttcacagatatccgagtagacagtcctcgacgtcaagattggacagacaacaagtcacatagcgaagtgactcccatggagtgccgccttcgagatatgacatacgccgcgccaatctttgtcgacatacaatacatcagagacaagcagcgaattgtgcgaaagaatgtgcctcttggacgcatgccagtcatgctcaagagctctaagtgtcgtctcgccggagccaataatacgcagatggaggagatgaacgaatgtccacttgaccctggcggttacttcatcattggtggtaccgagaaggtcattttgattcaggagcaactgagcaagaaccgcatcattgtcgaggccgacgagaagaacaacattatttcagcatcggtcaccagttctacacacgaacgaaagtcgaagacctacgttactctgaagaaggacagaattctgctcacacacaacgtcctggtggaaggtattccgatcgtaatcatcctgaaggctctgggaggattgtcagatatggaaatcatgcagcttgttgctggatcagatggaagataccaagatgaattcctggtaaactttgacgaggccacaaaggctggcgttttcactcagcaccaggcgctggagtatatcggagcaaaggtaaagatgggttcccgcagaggcacattcggtcctcaggtgcgccgtaaccacgtcgaagaaggcctcgatgccttggccaacctggtcattgcccacgtgcccattgagggactggatttctaccccaaggccatctatgtggctcagatgacccgaagggtcctcattgccgcccacaaccccaagttggttgacgacagagatttcgtgggaaacaaacgacttgagctggctggtcaacttctctcacttctatttgaagatttattcaagcagtttacatctggagtcaagatgtcgatcgacaaattcctaaagaaaaacaacagggcggttcctctcgatgcggttcatatgattagcaaccacgccaacaacattggatatggaatcaaccgagccattcagactggaaattggactgtcaaacgctttaatatgaaccgagcaggagtcacccacgttctcagtcggctgagttacatcgccgctcttggtatgatgacccgaataagcagtcagttcgaaaagacccgaaaggtgtctggccctcgtgcacttcaaccatcacagtggggtatgctatgtacgtcagatacgcctgaaggtgaagcctgtggtctggtgaagaacttggctttgatgacccatattactaccaacgttgatgaagagcctgtcaaacggtggatctttacactagatgctggtgttgaacctatccgcaatttctcgggtgctgagatgcaccgtgaaggaagctacattattcatatcaacggtactccgttcgcattaactcgatacccgaaacgatttgcgcaaaagtttagaactatgcgaaggagaggttggatctccccttttgttggcatcaatatcaacacacacttcaacgccgtccatattgccactgatgagggccgtatttgtcgaccttatatcatcgttaagaatggtaagcagaagctcaagcctgagcacttgcgattgcttcagatgggcaaagcgacattcgacgactttctgaaccgcggaatcgtggagtatctcgatgtcaacgaggagaacgatgccctcatcaccatttatgaggaccaagtgacacagagtaccactcacttggaaatcgaaccctttacagtcctgggggctgtcgcaggattgattcccttcccccaccacaaccaatcccctcgtaacacttaccaatgtgctatgggtaaacaagccattggtgcaattgcatacaaccagttcaaccgcattgatactcttctgtacacactcgtatacccccaacggcccatggttatttcaaagaccattcagcttatcggttacgacaaacttcctgcaggacaaaacgccaccgtggttgttatgtcatactcaggatacgatattgaagatgctctggttctgaacaaagcatcaatcgacagaggatttggtcgttgccaggttttcagaaagtacacgacggaactgcagaagtaccccaacggacgcagagaacgtatcggagaccccgagaatgagggcgatggcaagattaagcgccggatcgctaagcacgaggcattggatgacgatggtcttgcaattgttggttacaaggtaaacagcggcgaggctatggtcaagaaggagacgccacttgaccagacaagcactggcattgggctggaccgtggacctgccgagttccgcgactcatcggtttcataccgaatcgcagatcccgcatatatcgacaaggtcatgatctctcagacagagaaggataccacagtaatcaaggttcagacgagacaaactcgacgccccgagttgggtgacaagttctcgtctcgtcacggtcagaagggtgtcgttggcattattgttgagcaagaggacctgcctttctctgatagtggattgagccccgacattatcatgaacccccacggtttcccttctcgaatgacagtcggtaagctccttgaatgtctaacgggcaaggcctctatcgtccacggccgtcctgactatggctttggagatgctttccgttctcatccgttggaagagatgagtcaggtgcttgtagaccatggcttctcgtgggagggcaaggactacttcacatcgggtattactggagagccactggaggcgtacgtctttaacggacctatctactaccagcgactcaagcacatggtgcaagacaagatgcactctcgatcccgaggtccccgagccatccttactcgtcaacctacagaaggtcgttcgcgagatggtggtctgcgtctgggagaaatggaacgtgattgcttgatcgcctatggtgcttcccagcttctgctggagcgactcatgatcagctcggatggtactgagattgatatctgccagcagtgtggtctgttcggatacaagggttactgtcacacatgcaagagtacaagggaggttacgaagatgacgatgccgtatgcagcgaagctgcttgtacaggagctcatcagtatgaacgtcggagtgcgactccagatggatgacgagtttccccaccccagataa
>F._graminearum_PH-1_(FG3)_supercont3.1_of_Gibberella_zeae_PH-1_DNA_2714251-2717883_+
tttacagatatccgagtcgacaagcctcggcgacaagattggcaggatgctaaatcacataccgaagtcactcccatggagtgtcgtctgcgagatatgacatacgccgcgcctatatccgtcgatattcaatacatccgagacaaacaaagaattgtacggaagaatgtacccctgggacgcatgccagtcatgctcaagagttccatatgtcgccttggtggagcgaacaacacaaagatggaggagatgaacgagtgcccgcttgaccctggtggttatttcattattggtggaactgagaaggtcattcttatccaggagcaattaagcaagaaccgtatcattgtcgaagcggacgagaaaaacaacatcatttcggcatcggtcaccagttcaacacacgagcgaaaatcgaagacctatgttacgctaaagaaggacagaattctcctcacacacaacgttttggtggaaggaattccgattgttatcattcttaaggctctgggtggcttgtcggacatggaaatcatgcagctcgtggcaggatccgatggacgataccaggatgaatttctggtgaactttgatgaggccaccaaggttggtgttttcacccagcaccaagctctagagtacattggaaccagggtcaagatggcccctcgcaggggaatattcggtcctcaggtgcgccgcaaccatgtcgaagaaggtcttgatgccctggccaatttggtcattgctcacgtacccattgagggtcttgatttctatcccaaggccatctacgtggccatgatgacaaggagggttctcattgctgctcacaaccccaagcttgttgatgatcgagatttcgtgggaaacaagcgacttgagcttgctggtcaacttctctcactcctatttgaagatttgttcaagcagttcacaactaacgtcaggatgtcgattgacaagtttctcaaaaagaacaaccgcgccgtgcctctcgacgctgtcaacatgatcagcaaccacgccaacaatattggttacggaatcaaccgtgccattcagaccggaaactggaatgtcaaacgtttcaatatgaatcgagcgggtgtcacccatgtccttagtcggctcagctatatcgctgctcttggtatgatgacaagaatcagcagtcagtttgagaagacacgaaaggtatccggtcctcgcgcgctacagccatcacagtggggtatgctctgtacgtcagatacgcccgaaggtgaagcttgtggcttggtaaagaatttggctttgatgactcacatcaccaccaacgtggacgaagaacctgtgaaacgatggatctttacacttgatgctggcgtcgagcctatccgcaacttctccggtgctgagatgcatcgggaagggagctatatcattcatgtgaacggcacgccgttcgctttgacccgatacccgaaacgatttgcccaaaagtttagaacgatgcgtcgaagaggttggatctctccatttgttggtattaacattaacacccacttcaacgctgttcatattgccactgatgaaggacgaatttgccgaccttatatcattgtcaaaaacggcaagcagaagctcaagcctgaacacctgcgactacttcagatgggcaaggccacattcgacgacttcctgaaccgtggaattgtcgagtatcttgacgtgaatgaggagaacgacgcgctcattaccatttatgaacaccaagtcacacaaagtaccactcatttggaaatcgagccattcactgttttgggagccgttgcgggattgattcccttccctcaccacaaccagtctcctcgaaacacctaccaatgtgctatgggtaaacaagccattggggcaatcgcctataaccagtttaaccgtatcgatacccttttatacacccttgtctatccccaacgacccatggttatctccaagaccattcaactcattggctacgacaagcttcctgcgggacaaaatgccaccgttgttgtcatgtcgtactcaggatacgatattgaagatgctttggtcctgaacaaagcgtcagtcgacaggggttttggccgatgtcaagtgttcagaaaatacacaacggaattgcagaagtaccctaacggccgcagggaacgcattggagatcccgaaatggagggcgaaggcaagagtaagcgtcgcattactaaacacgaggctttggatgacgatggtctcgcaattgttggttataaggttcacagcggcgaggccatggtcaagaaggaaactccactcgaccagaccagcaccggtattggactggaccgcggacctggcgagttccgcgattcatctgtttcttaccgaatcgcagaccctgcctatatcgacaaggttatgatttctcaaacagagaaggataccaccgtcatcaaggtccagactcgacagactcgacgtcccgagctgggtgacaagttctcatctcgtcacggccaaaagggtgttgtgggtatcatcgttgagcaggaggacttgcccttctctgacagcgggttgagccctgacattatcatgaaccctcacggtttcccctctcgaatgactgttggcaaactgcttgagtgtctcactggaaaggcttccattattcatggccgacccgactacggttttggtgatgctttccgctctcaccccctggaggagatgagccaggtgctggtagaccatggattctcttgggagggcaaagactacttcacatctggtatcactggagaacccttggaagcgtatgtcttcaacggacccatttactaccagcgactcaagcacatggtgcaagacaagatgcattctcgatctcgaggtccccgtgccatcttgactcgccaacccacagaaggtcgttcgcgagacggtggtctacgcctgggagaaatggaacgtgattgtttgatcgcctacggtgcttcccagctgctgctggaacggctcatgatcagctcggacggtactgagattgatatttgccagcagtgtggtttgtttggatacaagggttactgtcacacatgcaagagtaccagagaggttaccaagatgacgatgccgtacgcagcgaagctgcttgtgcaagagcttatcagtatgaatgtcggagtacgactccagatggatgacgagtttccccatcccaggtaa
