# Supplementary material for: Quantitative detection of economically important Fusarium oxysporum f. sp. cubense strains in Africa in plants, soil and water
Source: PLoS One. 2020 Jul 20;15(7):e0236110. doi: 10.1371/journal.pone.0236110 (PMC7371176; doi:10.1371/journal.pone.0236110)
Supplement: S2 Appendix — (FAS) [file pone.0236110.s004.fas]

>Fusarium_oxysporum_f._sp._cubense_strain_54006(II5)_Supercontig_JH658274:1829809-1832673_-
gaaatacgagcatggcaagttcttcggcgtcgtcgcctcgccgacctcgaacatagtatggtcctcgaaagaccgaacaggaaccagcgcgggacaggcgatcgtcgcagcga-atgaagaggttctctgctgggatatcaagaagggcgaaataacaaaccgctggagagatgaaagatgcacgattcccgtgactgccattgcgcaaagcaaatccgacaaggacgttttcgctgtgggatacgaggatggtagtattcgattatgggacagcaaaatttcctccgtcatcctcaacttcaatggtcataagtcggcaatcacaaaactcgttttcgacaagtctggtgtcagacttgccagcggctccaaagacaccgatatcatcatctgggatcttgtcgcggaagtcggccaatttaagctacgaggacacaaggatcaagtgactggccttcattttgttgagccagaacctcaggtccaggatgaagacggtgcgcacgcgatggtccttgatggtgaaggaacacacgacggcttcttattaacgactggcaaagattcgctcatcaagctgtgggatctatcgtcaaggcactgcatagaaacacacatatcgcagacaaacggcgagtgctgggctctcgggttggccccagactacagtggatgtgtcactgccggaaatgacggcgagatcaaagtttggtcgttggacgccgacggccttgcattgagcgcccgtcaagttgatacacctgctgcagtccaatatcttcaggatcgcggaacattacatcgacagagtaaggacaggacaaccgaagttatcttccacccaaagaaagattactttgcagttcatggctcagaaaagggtgttgatgtgtggagaatacggtccgaggccgaaataaaaaaagcactggctcgtaagcgaagaagacgtcgagagaaggcgaaggatgggaggatcgttgaggaggagaccaatgcagaggagccagtggatgtttcaaaggcagacattagcgacgtctttgttcaatatgtcattgtacgaacaggaggcaaggtgcgctctgttgactgggccctccctagcggacaaaaggatcttcacctgctggtaggaaccacaaacaacctgctcgagtattacagcctaccatctaaggagaagagcgaaaagtcaaagaaggacgacgtccctgattatacgagagcgctatccgttgaactccccggtcaccgaacagatatcagggcgctatcactgagctcggatgacaagatgctggcatctgcatcgaatggtagcttgaagatctggaacataaagacacagaactgcattcggacattcgagtgcggctatgcgctctgctgttcttttctcccaggagacaaagtcgttgtggttggcaccaagagtggtgaactgcagctctttgatgtggcctcggctgcactgcttgatagtgtcgatgctcacgagggtgccatctggtctctcaacgtccaccctgatggccagtccgtcgtctcgggcagtgctgacaagacagccaagttctgggatttcaagatcgtacaggaggaagtgctcggtacaagaagaacaacaccaaagctcaagctgcaacagtcgagaacactcaaggtttctgacgatattctgagcctcaagttctcaccagatgctcgactcatcgctgttgccctcctcgataacacggtcaaggttttcttcgttgactccctcaaactctaccttaatctttatggtcacaaacttcctgttcttagcatggatatctcatttgacagcaagttgatcgtcacaagttcagccgacaagaacatcagaatatggggtcttgatttcggtgactgccacaaagctctcttcgggcaccaggacagtatccttcaggtcgccttcgtacctcacaacaacgacggcaacggccaccatttcttcagcagcagcaaggatcgcacaatccgatattgggatggtgataaattcgagcagatccagagactggatggtcaccatggcgaggtgtgggctattgccgttgcccatagcggcgacctcttggttagtgccggccatgataagagcatccgagtctgggatgaaacagaggagcagattttcctcgaggaagagcgcgagaaggagattgaggaactatacgagagcactcttacgacatcactggagcgagaccctgacgctcaagatgagaataatgaggttgctgcggcaagcaagcagaccacagagactcttatggctggtgagaggatagcagaagctctcgagatgggcatggccgatctcaacctactcagagagtacgaggaagccaaactcacaaaccctcatgcccaacctcctcaacggaaccccgtcttccttgccctcggaaacatcaccgccgaggcttatgtcctctctgttttacaaaagatcaaggcttcggcgctgcacgatgcactgctggtactcccctttgcctccgttcccatcctcttcactttccttaacattttcgcgatgcgatccatgaacatgcccttgacatgtcgcatccttttcttcatgctgaaaacgcaccataagcagattgttgccagccgcaccatgaaggctatgcttgacggcatccgtgtgaacctccgtgcttctctcaagcgccagaaggatgagatgggagttaacattgcagcccttaaggttgtgggtatgcagattcgtgacaaaagcatcaaggactatgtggatgagaattgggaggaggagagtgatgagaggaatgctaagaagagaacattcgttcacgttgcttaa
>Fusarium_oxysporum_f._sp._cubense_strain_CAV092_VCG0120
gaaatacgagcatggcaagttcttcggcgtcgtcgcctcgccgacctcgaacatagtatggtcctcgaaagaccgaacaggaaccagcgcgggacaggcgatcgtcgcagcga-atgaagaggttctctgctgggatatcaagaagggcgaaataacaaaccgctggagagatgaaagatgcacgattcccgtgactgccattgcgcaaagcaaatccgacaaggacgttttcgctgtgggatacgaggatggtagtattcgattatgggacagcaaaatttcctccgtcatcctcaacttcaatggtcataagtcggcaatcacaaaactcgttttcgacaagtctggtgtcagacttgccagcggctccaaagacaccgatatcatcatctgggatcttgtcgcggaagtcggccaatttaagctacgaggacacaaggatcaagtgactggccttcattttgttgagccagaacctcaggtccaggatgaagacggtgcgcacgcgatggtccttgatggtgaaggaacacacgacggcttcttattaacgactggcaaagattcgctcatcaagctgtgggatctatcgtcaaggcactgcatagaaacacacatatcgcagacaaacggcgagtgctgggctctcgggttggccccagactacagtggatgtgtcactgccggaaatgacggcgagatcaaagtttggtcgttggacgccgacggccttgcattgagcgcccgtcaagttgatacacctgctgcagtccaatatcttcaggatcgcggaacattacatcgacagagtaaggacaggacaaccgaagttatcttccacccaaagaaagattactttgcagttcatggctcagaaaagggtgttgatgtgtggagaatacggtccgaggccgaaataaaaaaagcactggctcgtaagcgaagaagacgtcgagagaaggcgaaggatgggagggtcgttgaggaggagaccaatgcagaggagccagtggatgtttcaaaggcagacattagcgacgtctttgttcaatatgtcattgtacgaacaggaggcaaggtgcgctctgttgactgggccctccctagcggacaaaaggatcttcacctgctggtaggaaccacaaacaacctgctcgagtattacagcctaccatctaaggagaagagcgaaaagtcaaagaaggacgacgtccctgattatacgagagcgctatccgttgaactccccggtcaccgaacagatatcagggcgctatcactgagctcggatgacaagatgctggcatctgcatcgaatggtagcttgaagatctggaacataaagacacagaactgcattcggacattcgagtgcggctatgcgctctgctgttcttttctcccaggagacaaagtcgttgtggttggcaccaagagtggtgaactgcagctctttgatgtggcctcggctgcactgcttgatagtgtcgatgctcacgagggtgccatctggtctctcaacgtccaccctgatggccagtccgtcgtctcgggcagtgctgacaagacagccaagttctgggatttcaagatcgtacaggaggaagtgctcggtacaagaagaacaacaccaaagctcaagctgcaacagtcgagaacactcaaggtttctgacgatattctgagcctcaagttctcaccagatgctcgactcattgctgtttccctcctcgataacacggtcaaggttttcttcgttgactccctcaaactctaccttaatctttatggtcacaaacttcctgttcttagcatggatatctcatttgacagcaagttgatcgtcacaagttcagccgacaagaacatcagaatatggggtcttgatttcggtgactgccacaaagctctcttcgggcaccaggacagtatccttcaggtcgccttcgtacctcacaacaacgacggcaacggccaccatttcttcagcagcagcaaggatcgcacaatccgatattgggatggtgataaattcgagcagatccagagactggatggtcaccatggcgaggtgtgggctattgccgttgcccatagcggcgacctcttggttagtgccggccatgataagagcatccgagtctgggatgaaacagaggagcagattttcctcgaggaagagcgcgagaaggagattgaggaactatacgagagcactcttacgacatcactggagcgagaccctgacgctcaagatgagaataatgaggttgctgcggcaagcaagcagaccacagagactcttatggctggtgagaggatagcagaagctctcgagatgggcatggccgatctcaacctactcagagagtacgaggaagccaaactcacaaaccctcatgcccaacctcctcaacggaaccccgtcttccttgccctcggaaacatcaccgccgaggcttatgtcctctctgttttacaaaagatcaaggcttcggcgctgcacgatgcactgctggtactcccctttgcctccgttcccatcctcttcactttccttaacattttcgcgatgcgatccatgaacatgcccttgacatgtcgcatccttttcttcatgctgaaaacgcaccataagcagattgttgccagccgcaccatgaaggctatgcttgacggcatccgtgtgaacctccgtgcttctctcaagcgccagaaggatgagatgggagttaacattgcagcccttaaggttgtgggtatgcagattcgtgacaaaagcatcaaggactatgtggatgagaattgggaggaggagagcgatgagaggaatgctaagaagagaacattcgttcacgttgcttaa
>Fusarium_oxysporum_f._sp._cubense_strain_CAV180_VCG0121
gaaatacgagcatggcaagttcttcggcgtcgtcgcctcgccgacctcgaacatagtatggtcctcgaaagaccgaacaggaaccagcgcgggacaggcgatcgtcgcagcga-atgaagaggttctctgctgggatatcaagaagggcgaaataacaaaccgctggagagatgaaagatgcacgattcccgtgactgccattgcgcaaagcaaatccgacaaggacgttttcgctgtgggatacgaggatggtagtattcgattatgggacagcaaaatttcctccgtcatcctcaacttcaatggtcataagtcggcaatcacaaaactcgttttcgacaagtctggtgtcagacttgccagcggctccaaagacaccgatatcatcatctgggatcttgtcgcggaagtcggccaatttaagctacgaggacacaaggatcaagtgactggccttcattttgttgagccagaacctcaggtccaggatgaagacggtgcgcacgcgatggtccttgatggtgaaggaacacacgacggcttcttattaacgactggcaaagattcgctcatcaagctgtgggatctatcgtcaaggcactgcatagaaacacacatatcgcagacaaacggcgagtgctgggctctcgggttggccccagactacagtggatgtgtcactgccggaaatgacggcgagatcaaagtttggtcgttggacgccgacggccttgcattgagcgcccgtcaagttgatacacctgctgcagtccaatatcttcaggatcgcggaacattacatcgacagagtaaggacaggacaaccgaagttatcttccacccaaagaaagattactttgcagttcatggctcagaaaagggtgttgatgtgtggagaatacggtccgaggccgaaataaaaaaagcactggctcgtaagcgaagaagacgtcgagagaaggcgaaggatgggaggatcgttgaggaggagaccaatgcagaggagccagtggatgtttcaaaggcagacattagcgacgtctttgttcaatatgtcattgtacgaacaggaggcaaggtgcgctctgttgactgggccctccctagcggacaaaaggatcttcacctgctggtaggaaccacaaacaacctgctcgagtattacagcctaccatctaaggagaagagcgaaaagtcaaagaaggacgacgtccctgattatacgagagcgctatccgttgaactccccggtcaccgaacagatatcagggcgctatcactgagctcggatgacaagatgctggcatctgcatcgaatggtagcttgaagatctggaacataaagacacagaactgcattcggacattcgagtgcggctatgcgctctgctgttcttttctcccaggagacaaagtcgttgtggttggcaccaagagtggtgaactgcagctctttgatgtggcctcggctgcactgcttgatagtgtcgatgctcacgagggtgccatctggtctctcaacgtccaccctgatggccagtccgtcgtctcgggcagtgctgacaagacagccaagttctgggatttcaagatcgtacaggaggaagtgctcggtacaagaagaacaacaccaaagctcaagctgcaacagtcgagaacactcaaggtttctgacgatattctgagcctcaagttctcaccagatgctcgactcatcgctgttgccctcctcgataacacggtcaaggttttcttcgttgactccctcaaactctaccttaatctttatggtcacaaacttcctgttcttagcatggatatctcatttgacagcaagttgatcgtcacaagttcagccgacaagaacatcagaatatggggtcttgatttcggtgactgccacaaagctctcttcgggcaccaggacagtatccttcaggtcgccttcgtacctcacaacaacgacggcaacggccaccatttcttcagcagcagcaaggatcgcacaatccgatattgggatggtgataaattcgagcagatccagagactggatggtcaccatggcgaggtgtgggctattgccgttgcccatagcggcgacctcttggttagtgccggccatgataagagcatccgagtctgggatgaaacagaggagcagattttcctcgaggaagagcgcgagaaggagattgaggaactatacgagagcactcttacgacatcactggagcgagaccctgacgctcaagatgagaataatgaggttgctgcggcaagcaagcagaccacagagactcttatggctggtgagaggatagcagaagctctcgagatgggcatggccgatctcaacctactcagagagtacgaggaagccaaactcacaaaccctcatgcccaacctcctcaacggaaccccgtcttccttgccctcggaaacatcaccgccgaggcttatgtcctctctgttttacaaaagatcaaggcttcggcgctgcacgatgcactgctggtactcccctttgcctccgttcccatcctcttcactttccttaacattttcgcgatgcgatccatgaacatgcccttgacatgtcgcatccttttcttcatgctgaaaacgcaccataagcagattgttgccagccgcaccatgaaggctatgcttgacggcatccgtgtgaacctccgtgcttctctcaagcgccagaaggatgagatgggagttaacattgcagcccttaaggttgtgggtatgcagattcgtgacaaaagcatcaaggactatgtggatgagaattgggaggaggagagtgatgagaggaatgctaagaagagaacattcgttcacgttgcttaa
>Fusarium_oxysporum_f._sp._cubense_strain_CAV181_VCG0122
gaaatacgagcatggcaagttcttcgccgtcgtcgcctcgccgacctcgaacatagtatggtcctcgaaagaccgaacaggaaccagcgcgggacaggcgatcgtcgcagcga-atgaagaggttctctgctgggatatcaagaagggcgaaataacaaaccgctggagagatgaaagatgcacgattcccgtgactgccattgcgcaaagcaaatccgacaaggacgttttcgctgtgggatacgaggatggtagtattcgattatgggacagcaaaatttcctccgtcatcctcaacttcaatggtcataagtcggcaatcacaaaactcgttttcgacaagtctggtgtcagacttgccagcggctccaaagacaccgatatcatcatctgggatcttgtcgcggaagtcggccaatttaagctacgaggacacaaggatcaagtgactggccttcattttgttgagccagaacctcaggtccaggatgaagacggtgcgcacgcgatggtccttgatggtgaaggaacacacgacggcttcttattaacgactggcaaagattcgctcatcaagctgtgggatctatcgtcaaggcactgcatagaaacacacatatcgcagacaaacggcgagtgctgggctctcgggttggccccagactacagtggatgtgtcactgccggaaatgacggcgagatcaaagtttggtcgttggacgccgacggccttgcattgagcgcccgtcaagttgatacacctgctgcagtccaatatcttcaggatcgcggaacattacatcgacagagtaaggacaggacaaccgaagttatcttccacccaaagaaagattactttgcagttcatggctcagaaaagggtgttgatgtgtggagaatacggtccgaggccgaaataaaaaaagcactggctcgtaagcgaagaagacgtcgagagaaggcgaaggatgggagggtcgttgaggaggagaccaatgcagaggagccagtggatgtttcaaaggcagacattagcgacgtctttgttcgatatgtcattgtacgaacaggaggcaaggtgcgctctgttgactgggccctccctagcggacaaaaggatcttcacctgctggtaggaaccacaaacaacctgctcgagtattacagcctaccatctaaggagaagagcgaaaagtcaaagaaggacgacgtccctgattatacgagagcgctatccgttgaactccccggtcaccgaacagatatcagggcgctatcactgagctcggatgacaagatgctggcatctgcatcgaatggtagcttgaagatctggaacataaagacacagaactgcattcggacattcgagtgcggctatgcgctctgctgttcttttctcccaggagacaaagtcgttgtggttggcaccaagagtggtgaactgcagctctttgatgtggcctcggctgcactgcttgatagtgtcgatgctcacgagggtgccatctggtctctcaacgtccaccctgatggccagtccgtcgtctcgggcagtgctgacaagacagccaagttctgggatttcaagatcgtacaggaggaagtgctcggtacaagaagaacaacaccaaagctcaagctgcaacagtcgagaacactcaaggtttctgacgatattctgagcctcaagttctcaccagatgctcgactcattgctgttgccctcctcgataacacggtcaaggttttcttcgttgactccctcaaactctaccttaatctttatggtcacaaacttcctgttcttagcatggatatctcatttgacagcaagttgatcgtcacaagttcagccgacaagaacatcagaatatggggtcttgatttcggtgactgccacaaagctctcttcgggcaccaggacagtatccttcaggtcgccttcgtacctcacaacaacgacggcaacggccaccatttcttcagcagcagcaaggatcgcacaatccgatattgggatggtgataaattcgagcagatccagagactggatggtcaccatggcgaggtgtgggctattgccgttgcccatagcggcgacctcttggttagtgccggccatgataagagcatccgagtctgggatgaaacagaggagcagattttcctcgaggaagagcgcgagaaggagattgaggaactatacgagagcactcttacgacatcactggagcgagaccctgacgctcaagatgagaataatgaggttgctgcggcaagcaagcagaccacagagactcttatggctggtgagaggatagcagaagctctcgagatgggcatggccgatctcaacctactcagagagtacgaggaagccaaactcacaaaccctcatgcccaacctcctcaacggaaccccgtcttccttgccctcggaaacatcaccgccgaggcttatgtcctctctgttttacaaaagatcaaggcttcggcgctgcacgatgcactgctggtactcccctttgcctccgttcccatcctcttcactttccttaacattttcgcgatgcgatccatgaacatgcccttgacatgtcgcatccttttcttcatgctgaaaacgcaccataagcagattgttgccagccgcaccatgaaggctatgcttgacggcatccgtgtgaacctccgtgcttctctcaagcgccagaaggatgagatgggagttaacattgcagcccttaaggttgtgggtatgcagattcgtgacaaaagcatcaaggactatgtggatgagaattgggaggaggagagcgatgagaggaatgctaagaagagaacattcgttcacgttgcttaa
>Fusarium_oxysporum_f._sp._cubense_strain_CAV1036_VCG0123
gaaatacgagcatggcaagttcttcggcgtcgtcgcctcgccgacctcgaacatagtatggtcctcgaaagaccgaacaggaaccagcgcgggacaggcgatcgtcgcagcga-atgaagaagttctctgctgggatatcaagaagggcgaaataacaaaccgctggagagatgaaagatgcacgattcccgtgactgccattgcgcaaagcaaatccgacaaggacgttttcgctgtgggatacgaggatggtagtattcgattatgggacagcaaaatttcctccgtcatcctcaacttcaatggtcataagtcggcaatcacaaaactcgttttcgacaagtctggtgtcagacttgccagcggctccaaagacaccgatatcatcatctgggatcttgtcgcggaagtcggccaatttaagctacgaggacacaaggatcaggtgactggccttcattttgttgagccagaacctcaggtccaggatgaagacggtgcgcacgcgatggtccttgatggtgaaggaacacacgacggcttcttattaacgactggcaaagattcgctcatcaagctgtgggatctatcgtcaaggcactgcatagaaacacacatatcgcagacaaacggcgagtgctgggctctcgggttggccccagactacagtggatgtgtcactgccggaaatgacggcgagatcaaagtttggtcgttggacgccgacggccttgcattgagcgcccgtcaagttgatacacctgctgcagtccaatatcttcaggatcgcggaacattacatcgacagagtaaggacaggacaaccgaagttatcttccacccaaagaaagattactttgcagttcatggctcagaaaagggtgttgatgtgtggagaatacggtccgaggccgaaataaaaaaagcactggctcgtaagcgaagaagacgtcgagagaaggcgaaggatgggagggtcgttgaggaggagaccaatgcagaggagccagtggatgtttcaaaggcagacattagcgacgtctttgttcaatatgtcattgtacgaacaggaggcaaggtgcgctctgttgactgggccctccctagcggacaaaaggatcttcacctgctggtaggaaccacaaacaacctgctcgagtattacagcctaccatctaaggagaagagcgaaaagtcaaagaaggacgacgtccctgattatacgagagcgctatccgttgaactccccggtcaccgaacagatatcagggcgctatcgctgagctcggatgacaagatgctggcatctgcatcgaatggtagcttgaagatctggaacataaagacacagaactgcattcggacattcgagtgcggctatgcgctatgctgttcttttctcccaggagacaaagtcgttgtggttggcaccaagagtggtgaactgcagctctttgatgtggcctcggctgcactgcttgatagtgtcgatgctcacgagggtgccatctggtctctcaacgtccaccctgatggccagtccgtcgtctcaggcagtgctgacaagacagccaagttctgggatttcaagatcgtacaggaggaagtgctcggtacaagaagaacaacaccgaagctcaagctgcaacagtcgagaacactcaaggtttctgacgatattctgagcctcaagttctcaccagatgctcgacttattgctgttgccctcctcgataacacggtcaaggttttcttcgttgactccctcaaactctaccttaatctttatggtcacaaacttcctgttcttagtatggatatctcatttgacagcaagttgatcgtcacaagttcagccgacaagaacatcagaatatggggtcttgatttcggtgactgccacaaagctctcttcgggcaccaggacagtatccttcaggtcgccttcgtacctcacaacaacgacggcaacggccaccatttcttcagcagcagcaaggatcgcacaatccgatattgggatggtgataaattcgagcagatccagagactggatggtcaccatggcgaggtgtgggctattgccgttgcccatagcggcgacctcttggttagtgccggccatgataagagcatccgagtctgggatgaaacagaggagcagattttcctcgaggaagagcgcgagaaggagattgaggaactatacgagagcactcttacgacatcactggagcgagaccctgatgctcaagatgagaataatgaggttgctgcggcaagcaagcagaccacagagactcttatggctggtgagaggatagcagaagctctcgagatgggcatggccgatctcaacctactcagagagtacgaggaagccaaactcacaaaccctcatgcccaacctcctcaacggaaccccgtcttccttgccctcggaaacatcaccgccgaggcttatgtcctctctgttttacaaaagatcaaggcttcggcgctgcacgatgcactgctggtactcccctttgcctccgttcccatcctcttcactttccttaacattttcgcgatgcgatccatgaacatgcccttgacatgtcgcatccttttcttcatgctgaaaacgcaccataagcagattgttgccagccgcaccatgaaggctatgcttgacggcatccgtgtgaacctccgtgcttctctcaagcgccagaaggatgagatgggagttaacattgctgcccttaaggttgtgggtatgcagattcgtgacaaaagcatcaaggactatgtggatgagaattgggaggaggagagcgatgaaaggaatgctaagaagagaacgttcgttcatgttgcttaa
>Fusarium_oxysporum_f._sp._cubense_strain_CAV184_VCG0124
gaaatacgagcatggcaagttcttcggcgtcgtcgcctcgccgacctcgaacatagtatggtcctcgaaagaccgaacaggaaccagcgcgggacaggcgatcgtcgcagcga-atgaagaggttctctgctgggatatcaagaagggcgaaataacaaaccgctggagagatgaaagatgcactattcccgtgactgccattgcgcaaagcaaatccgacaaggacgttttcgctgtgggatacgaggatggtagtattcgattatgggacagcaaaatttcctccgtcatcctcaacttcaatggtcataagtcggcaatcacaaaactcgttttcgacaagtctggtgtcagacttgccagcggctccaaagacaccgatatcatcatctgggatcttgtcgcggaagtcggccaatttaagctacgaggacacaaggatcaggtgactggccttcattttgttgagccagaacctcaggtccaggatgaagacggtgcgcacgcgatggtccttgatggtgaaggaacacacgacggcttcttattaacgactggcaaagattcgctcatcaagctgtgggatctatcgtcaaggcactgcatagaaacacacatatcgcagacaaacggcgagtgctgggctctcgggttggccccagactacagtggatgtgtcactgccggaaatgacggcgagatcaaagtttggtcgttggacgccgacggccttgcattgagcgcccgtcaagttgatacacctgctgcagtccaatatcttcaggatcgcggaacattacatcgacagagtaaggacaggacaaccgaagttatcttccacccaaagaaagattactttgcagttcatggctcagaaaagggtgttgatgtgtggagaatacggtccgaggccgaaataaaaaaagcactggctcgtaagcgaagaagacgtcgagagaaggcgaaggatgggagggttgttgaggaggagaccaatgcagaggagccagtggatgtttcaaaggcagacattagcgacgtctttgttcaatatgtcattgtacgaacaggaggcaaggtgcgctctgttgactgggccctccctagcggacaaaaggatcttcacctgctggtaggaaccacaaacaacctgctcgagtattacagcctaccatctaaggagaagagcgaaaagtcaaagaaggacgacgtccctgattatacgagagcgctatccgttgaactccccggtcaccgaacagatatcagggcgctatcgctgagctcggatgacaagatgctggcatctgcatcgaatggtagcttgaagatctggaacataaagacacagaactgcattcggacattcgagtgcggctatgcgctatgctgttcttttctcccaggagacaaagtcgttgtggttggcaccaagagtggtgaactgcagctctttgatgtggcctcggctgcactgcttgatagtgtcgatgctcacgagggtgccatctggtctctcaacgtccaccctgatggccagtccgtcgtctcaggcagtgctgacaagacagccaagttctgggatttcaagatcgtacaggaggaagtgctcggtacaagaagaacaacaccgaagctcaagctgcaacagtcgagaacactcaaggtttctgacgatattctgagcctcaagttctcaccagatgctcgacttattgctgttgccctcctcgataacacggtcaaggttttcttcgttgactccctcaaactctaccttaatctttatggtcacaaacttcctgttcttagtatggatatctcatttgacagcaagttgatcgtcacaagttcagccgacaagaacatcagaatatggggtcttgatttcggtgactgccacaaagctctctttgggcaccaggacagtatccttcaggtcgccttcgtacctcacaacaacgacggcaacggccaccatttcttcagcagcagcaaggatcgcacaatccgatattgggatggtgataaattcgagcagatccagagactggatggtcaccatggcgaggtgtgggctattgccgttgcccatagcggcgacctcttggttagtgccggccatgataagagcatccgagtctgggatgaaacagaggagcagattttcctcgaggaagagcgcgagaaggagattgaggaactatacgagagcactcttacgacatcactggagcgagaccctgacgctcaagatgagaataatgaggttgctgcggcaagcaagcagaccacagagactcttatggctggtgagaggatagcagaagctctcgagatgggcatggccgatctcaacctactcagagagtacgaggaagccaaactcacaaaccctcatgcccaacctcctcaacggaaccccgtcttccttgccctcggaaacatcaccgccgaggcttatgtcctctctgttttacaaaagatcaaggcttcggcgctgcacgatgcactgctggtactcccctttgcctccgttcccatcctcttcactttccttaacattttcgcgatgcgatccatgaacatgcccttgacatgtcgcatccttttcttcatgctgaaaacgcaccataagcagattgttgccagccgcaccatgaaggctatgcttgacggcatccgtgtgaacctccgtgcttctctcaagcgccagaaggatgagatgggagttaacattgctgcccttaaggttgtgggtatgcagattcgtgacaaaagcatcaaggactatgtggatgagaattgggaggaggagagcgatgagaggaatgctaagaagagaacgttcgttcacgttgcttaa
>Fusarium_oxysporum_f._sp._cubense_strain_CAV606_VCG0124/5
gaaatacgagcatggcaagttcttcggcgtcgtcgcctcgccgacctcgaacatagtatggtcctcgaaagaccgaacaggaaccagcgcgggacaggcgatcgtcgcagcga-atgaagaggttctctgctgggatatcaagaagggcgaaataacaaaccgctggagagatgaaagatgcactattcccgtgactgccattgcgcaaagcaaatccgacaaggacgttttcgctgtgggatacgaggatggtagtattcgattatgggacagcaaaatttcctccgtcatcctcaacttcaatggtcataagtcggcaatcacaaaactcgttttcgacaagtctggtgtcagacttgccagcggctccaaagacaccgatatcatcatctgggatcttgtcgcggaagtcggccaatttaagctacgaggacacaaggatcaggtgactggccttcattttgttgagccagaacctcaggtccaggatgaagacggtgcgcacgcgatggtccttgatggtgaaggaacacacgacggcttcttattaacgactggcaaagattcgctcatcaagctgtgggatctatcgtcaaggcactgcatagaaacacacatatcgcagacaaacggcgagtgctgggctctcgggttggccccagactacagtggatgtgtcactgccggaaatgacggcgagatcaaagtttggtcgttggacgccgacggccttgcattgagcgcccgtcaagttgatacacctgctgcagtccaatatcttcaggatcgcggaacattacatcgacagagtaaggacaggacaaccgaagttatcttccacccaaagaaagattactttgcagttcatggctcagaaaagggtgttgatgtgtggagaatacggtccgaggccgaaataaaaaaagcactggctcgtaagcgaagaagacgtcgagagaaggcgaaggatgggagggttgttgaggaggagaccaatgcagaggagccagtggatgtttcaaaggcagacattagcgacgtctttgttcaatatgtcattgtacgaacaggaggcaaggtgcgctctgttgactgggccctccctagcggacaaaaggatcttcacctgctggtaggaaccacaaacaacctgctcgagtattacagcctaccatctaaggagaagagcgaaaagtcaaagaaggacgacgtccctgattatacgagagcgctatccgttgaactccccggtcaccgaacagatatcagggcgctatcgctgagctcggatgacaagatgctggcatctgcatcgaatggtagcttgaagatctggaacataaagacacagaactgcattcggacattcgagtgcggctatgcgctatgctgttcttttctcccaggagacaaagtcgttgtggttggcaccaagagtggtgaactgcagctctttgatgtggcctcggctgcactgcttgatagtgtcgatgctcacgagggtgccatctggtctctcaacgtccaccctgatggccagtccgtcgtctcaggcagtgctgacaagacagccaagttctgggatttcaagatcgtacaggaggaagtgctcggtacaagaagaacaacaccgaagctcaagctgcaacagtcgagaacactcaaggtttctgacgatattctgagcctcaagttctcaccagatgctcgacttattgctgttgccctcctcgataacacggtcaaggttttcttcgttgactccctcaaactctaccttaatctttatggtcacaaacttcctgttcttagtatggatatctcatttgacagcaagttgatcgtcacaagttcagccgacaagaacatcagaatatggggtcttgatttcggtgactgccacaaagctctctttgggcaccaggacagtatccttcaggtcgccttcgtacctcacaacaacgacggcaacggccaccatttcttcagcagcagcaaggatcgcacaatccgatattgggatggtgataaattcgagcagatccagagactggatggtcaccatggcgaggtgtgggctattgccgttgcccatagcggcgacctcttggttagtgccggccatgataagagcatccgagtctgggatgaaacagaggagcagattttcctcgaggaagagcgcgagaaggagattgaggaactatacgagagcactcttacgacatcactggagcgagaccctgacgctcaagatgagaataatgaggttgctgcggcaagcaagcagaccacagagactcttatggctggtgagaggatagcagaagctctcgagatgggcatggccgatctcaacctactcagagagtacgaggaagccaaactcacaaaccctcatgcccaacctcctcaacggaaccccgtcttccttgccctcggaaacatcaccgccgaggcttatgtcctctctgttttacaaaagatcaaggcttcggcgctgcacgatgcactgctggtactcccctttgcctccgttcccatcctcttcactttccttaacattttcgcgatgcgatccatgaacatgcccttgacatgtcgcatccttttcttcatgctgaaaacgcaccataagcagattgttgccagccgcaccatgaaggctatgcttgacggcatccgtgtgaacctccgtgcttctctcaagcgccagaaggatgagatgggagttaacattgctgcccttaaggttgtgggtatgcagattcgtgacaaaagcatcaaggactatgtggatgagaattgggaggaggagagcgatgagaggaatgctaagaagagaacgttcgttcacgttgcttaa
>Fusarium_oxysporum_f._sp._cubense_strain_CAV893_VCG0128
gaaatacgagcatggcaagttcttcggcgtcgtcgcctcgccgacctcgaacatagtatggtcctcgaaagaccgaacaggaaccagcgcgggacaggcgatcgtcgcagcga-atgaagaggttctctgctgggatatcaagaagggcgaaataacaaaccgctggagagatgaaagatgcactattcccgtgactgccattgcgcaaagcaaatccgacaaggacgttttcgctgtgggatacgaggatggtagtattcgattatgggacagcaaaatttcctccgtcatcctcaacttcaatggtcataagtcggcaatcacaaaactcgttttcgacaagtctggtgtcagacttgccagcggctccaaagacaccgatatcatcatctgggatcttgtcgcggaagtcggccaatttaagctacgaggacacaaggatcaggtgactggccttcattttgttgagccagaacctcaggtccaggatgaagacggtgcgcacgcgatggtccttgatggtgaaggaacacacgacggcttcttattaacgactggcaaagattcgctcatcaagctgtgggatctatcgtcaaggcactgcatagaaacacacatatcgcagacaaacggcgagtgctgggctctcgggttggccccagactacagtggatgtgtcactgccggaaatgacggcgagatcaaagtttggtcgttggacgccgacggccttgcattgagcgcccgtcaagttgatacacctgctgcagtccaatatcttcaggatcgcggaacattacatcgacagagtaaggacaggacaaccgaagttatcttccacccaaagaaagattactttgcagttcatggctcagaaaagggtgttgatgtgtggagaatacggtccgaggccgaaataaaaaaagcactggctcgtaagcgaagaagacgtcgagagaaggcgaaggatgggagggttgttgaggaggagaccaatgcagaggagccagtggatgtttcaaaggcagacattagcgacgtctttgttcaatatgtcattgtacgaacaggaggcaaggtgcgctctgttgactgggccctccctagcggacaaaaggatcttcacctgctggtaggaaccacaaacaacctgctcgagtattacagcctaccatctaaggagaagagcgaaaagtcaaagaaggacgacgtccctgattatacgagagcgctatccgttgaactccccggtcaccgaacagatatcagggcgctatcgctgagctcggatgacaagatgctggcatctgcatcgaatggtagcttgaagatctggaacataaagacacagaactgcattcggacattcgagtgcggctatgcgctatgctgttcttttctcccaggagacaaagtcgttgtggttggcaccaagagtggtgaactgcagctctttgatgtggcctcggctgcactgcttgatagtgtcgatgctcacgagggtgccatctggtctctcaacgtccaccctgatggccagtccgtcgtctcaggcagtgctgacaagacagccaagttctgggatttcaagatcgtacaggaggaagtgctcggtacaagaagaacaacaccgaagctcaagctgcaacagtcgagaacactcaaggtttctgacgatattctgagcctcaagttctcaccagatgctcgacttattgctgttgccctcctcgataacacggtcaaggttttcttcgttgactccctcaaactctaccttaatctttatggtcacaaacttcctgttcttagtatggatatctcatttgacagcaagttgatcgtcacaagttcagccgacaagaacatcagaatatggggtcttgatttcggtgactgccacaaagctctctttgggcaccaggacagtatccttcaggtcgccttcgtacctcacaacaacgacggcaacggccaccatttcttcagcagcagcaaggatcgcacaatccgatattgggatggtgataaattcgagcagatccagagactggatggtcaccatggcgaggtgtgggctattgccgttgcccatagcggcgacctcttggttagtgccggccatgataagagcatccgagtctgggatgaaacagaggagcagattttcctcgaggaagagcgcgagaaggagattgaggaactatacgagagcactcttacgacatcactggagcgagaccctgacgctcaagatgagaataatgaggttgctgcggcaagcaagcagaccacagagactcttatggctggtgagaggatagcagaagctctcgagatgggcatggccgatctcaacctactcagagagtacgaggaagccaaactcacaaaccctcatgcccaacctcctcaacggaaccccgtcttccttgccctcggaaacatcaccgccgaggcttatgtcctctctgttttacaaaagatcaaggcttcggcgctgcacgatgcactgctggtactcccctttgcctccgttcccatcctcttcactttccttaacattttcgcgatgcgatccatgaacatgcccttgacatgtcgcatccttttcttcatgctgaaaacgcaccataagcagattgttgccagccgcaccatgaaggctatgcttgacggcatccgtgtgaacctccgtgcttctctcaagcgccagaaggatgagatgggagttaacattgctgcccttaaggttgtgggtatgcagattcgtgacaaaagcatcaaggactatgtggatgagaattgggaggaggagagcgatgagaggaatgctaagaagagaacgttcgttcacgttgcttaa
>Fusarium_oxysporum_f._sp._cubense_strain_CAV623_VCG01220
gaaatacgagcatggcaagttcttcggcgtcgtcgcctcgccgacctcgaacatagtatggtcctcgaaagaccgaacaggaaccagcgcgggacaggcgatcgtcgcagcga-atgaagaggttctctgctgggatatcaagaagggcgaaataacaaaccgctggagagatgaaagatgcactattcccgtgactgccattgcgcaaagcaaatccgacaaggacgttttcgctgtgggatacgaggatggtagtattcgattatgggacagcaaaatttcctccgtcatcctcaacttcaatggtcataagtcggcaatcacaaaactcgttttcgacaagtctggtgtcagacttgccagcggctccaaagacaccgatatcatcatctgggatcttgtcgcggaagtcggccaatttaagctacgaggacacaaggatcaggtgactggccttcattttgttgagccagaacctcaggtccaggatgaagacggtgcgcacgcgatggtccttgatggtgaaggaacacacgacggcttcttattaacgactggcaaagattcgctcatcaagctgtgggatctatcgtcaaggcactgcatagaaacacacatatcgcagacaaacggcgagtgctgggctctcgggttggccccagactacagtggatgtgtcactgccggaaatgacggcgagatcaaagtttggtcgttggacgccgacggccttgcattgagcgcccgtcaagttgatacacctgctgcagtccaatatcttcaggatcgcggaacattacatcgacagagtaaggacaggacaaccgaagttatcttccacccaaagaaagattactttgcagttcatggctcagaaaagggtgttgatgtgtggagaatacggtccgaggccgaaataaaaaaagcactggctcgtaagcgaagaagacgtcgagagaaggcgaaggatgggagggttgttgaggaggagaccaatgcagaggagccagtggatgtttcaaaggcagacattagcgacgtctttgttcaatatgtcattgtacgaacaggaggcaaggtgcgctctgttgactgggccctccctagcggacaaaaggatcttcacctgctggtaggaaccacaaacaacctgctcgagtattacagcctaccatctaaggagaagagcgaaaagtcaaagaaggacgacgtccctgattatacgagagcgctatccgttgaactccccggtcaccgaacagatatcagggcgctatcgctgagctcggatgacaagatgctggcatctgcatcgaatggtagcttgaagatctggaacataaagacacagaactgcattcggacattcgagtgcggctatgcgctatgctgttcttttctcccaggagacaaagtcgttgtggttggcaccaagagtggtgaactgcagctctttgatgtggcctcggctgcactgcttgatagtgtcgatgctcacgagggtgccatctggtctctcaacgtccaccctgatggccagtccgtcgtctcaggcagtgctgacaagacagccaagttctgggatttcaagatcgtacaggaggaagtgctcggtacaagaagaacaacaccgaagctcaagctgcaacagtcgagaacactcaaggtttctgacgatattctgagcctcaagttctcaccagatgctcgacttattgctgttgccctcctcgataacacggtcaaggttttcttcgttgactccctcaaactctaccttaatctttatggtcacaaacttcctgttcttagtatggatatctcatttgacagcaagttgatcgtcacaagttcagccgacaagaacatcagaatatggggtcttgatttcggtgactgccacaaagctctctttgggcaccaggacagtatccttcaggtcgccttcgtacctcacaacaacgacggcaacggccaccatttcttcagcagcagcaaggatcgcacaatccgatattgggatggtgataaattcgagcagatccagagactggatggtcaccatggcgaggtgtgggctattgccgttgcccatagcggcgacctcttggttagtgccggccatgataagagcatccgagtctgggatgaaacagaggagcagattttcctcgaggaagagcgcgagaaggagattgaggaactatacgagagcactcttacgacatcactggagcgagaccctgacgctcaagatgagaataatgaggttgctgcggcaagcaagcagaccacagagactcttatggctggtgagaggatagcagaagctctcgagatgggcatggccgatctcaacctactcagagagtacgaggaagccaaactcacaaaccctcatgcccaacctcctcaacggaaccccgtcttccttgccctcggaaacatcaccgccgaggcttatgtcctctctgttttacaaaagatcaaggcttcggcgctgcacgatgcactgctggtactcccctttgcctccgttcccatcctcttcactttccttaacattttcgcgatgcgatccatgaacatgcccttgacatgtcgcatccttttcttcatgctgaaaacgcaccataagcagattgttgccagccgcaccatgaaggctatgcttgacggcatccgtgtgaacctccgtgcttctctcaagcgccagaaggatgagatgggagttaacattgctgcccttaaggttgtgggtatgcagattcgtgacaaaagcatcaaggactatgtggatgagaattgggaggaggagagcgatgagaggaatgctaagaagagaacgttcgttcacgttgcttaa
>Fusarium_oxysporum_f._sp._cubense_strain_CAV785_VCG0126
gaaatacgagcatggcaagttcttcggcgtcgtcgcctcgccgacctcgaacatagtatggtcctcgaaagaccgaacaggaaccagcgcgggacaggcgatcgtcgcagcga-atgaagaggttctctgctgggatatcaagaagggcgaaataacaaaccgctggagagatgaaagatgcacgattcccgtgactgccattgcgcaaagcaaatccgacaaggacgttttcgctgtgggatacgaggatggtagtattcgattatgggacagcaaaatttcctccgtcatcctcaacttcaatggtcataagtcggcaatcacaaaactcgttttcgacaagtctggtgtcagacttgccagcggctccaaagacaccgatatcatcatctgggatcttgtcgcggaagtcggccaatttaagctacgaggacacaaggatcaagtgactggccttcattttgttgagccagaacctcaggtccaggatgaagacggtgcgcacgcgatggtccttgatggtgaaggaacacacgacggcttcttattaacgactggcaaagattcgctcatcaagctgtgggatctatcgtcaaggcactgcatagaaacacacatatcgcagacaaacggcgagtgctgggctctcgggttggccccagactacagtggatgtgtcactgccggaaatgacggcgagatcaaagtttggtcgttggacgccgacggccttgcattgagcgcccgtcaagttgatacacctgctgcagtccaatatcttcaggatcgcggaacattacatcgacagagtaaggacaggacaaccgaagttatcttccacccaaagaaagattactttgcagttcatggctcagaaaagggtgttgatgtgtggagaatacggtccgaggccgaaataaaaaaagcactggctcgtaagcgaagaagacgtcgagagaaggcgaaggatgggagggtcgttgaggaggagaccaatgcagaggagccagtggatgtttcaaaggcagacattagcgacgtctttgttcaatatgtcattgtacgaacaggaggcaaggtgcgctctgttgactgggccctccctagcggacaaaaggatcttcacctgctggtaggaaccacaaacaacctgctcgagtattacagcctaccatctaaggagaagagcgaaaagtcaaagaaggacgacgtccctgattatacgagagcgctatccgttgaactccccggtcaccgaacagatatcagggcgctatcactgagctcggatgacaagatgctggcatctgcatcgaatggtagcttgaagatctggaacataaagacacagaactgcattcggacattcgagtgcggctatgcgctctgctgttcttttctcccaggagacaaagtcgttgtggttggcaccaagagtggtgaactgcagctctttgatgtggcctcggctgcactgcttgatagtgtcgatgctcacgagggtgccatctggtctctcaacgtccaccctgatggccagtccgtcgtctcgggcagtgctgacaagacagccaagttctgggatttcaagatcgtacaggaggaagtgctcggtacaagaagaacaacaccaaagctcaagctgcaacagtcgagaacactcaaggtttctgacgatattctgagcctcaagttctcaccagatgctcgactcattgctgttgccctcctcgataacacggtcaaggttttcttcgttgactccctcaaactctaccttaatctttatggtcacaaacttcctgttcttagcatggatatctcatttgacagcaagttgatcgtcacaagttcagccgacaagaacatcagaatatggggtcttgatttcggtgactgccacaaagctctcttcgggcaccaggacagtatccttcaggtcgccttcgtacctcacaacaacgacggcaacggccaccatttcttcagcagcagcaaggatcgcacaatccgatattgggatggtgataaattcgagcagatccagagactggatggtcaccatggcgaggtgtgggctattgccgttgcccatagcggcgacctcttggttagtgccggccatgataagagcatccgagtctgggatgaaacagaggagcagattttcctcgaggaagagcgcgagaaggagattgaggaactatacgagagcactcttacgacatcactggagcgagaccctgacgctcaagatgagaataatgaggttgctgcggcaagcaagcagaccacagagactcttatggctggtgagaggatagcagaagctctcgagatgggcatggccgatctcaacctactcagagagtacgaggaagccaaactcacaaaccctcatgcccaacctcctcaacggaaccccgtcttccttgccctcggaaacatcaccgccgaggcttatgtcctctctgttttacaaaagatcaaggcttcggcgctgcacgatgcactgctggtactcccctttgcctccgttcccatcctcttcactttccttaacattttcgcgatgcgatccatgaacatgcccttgacatgtcgcatccttttcttcatgctgaaaacgcaccataagcagattgttgccagccgcaccatgaaggctatgcttgacggcatccgtgtgaacctccgtgcttctctcaagcgccagaaggatgagatgggagttaacattgcagcccttaaggttgtgggtatgcagattcgtgacaaaagcatcaaggactatgtggatgagaattgggaggaggagagcgatgagaggaatgctaagaagagaacattcgttcacgttgcttaa
>Fusarium_oxysporum_f._sp._cubense_strain_CAV187_VCG0129
gaaatacgagcatggcaagttcttcggcgtcgtcgcctcgccgacctcaaacatagtatggtcctcgaaagaccgaacaggaaccagcgcgggacaggcgatcgtcgcagcga-atgaagaggttctctgctgggatatcaagaagggcgaaataacaaaccgctggagagatgaaagatgcacgattcccgtgactgccattgcgcaaagcaaatccgacaaggacgttttcgctgtgggatacgaggatggtagtattcgattatgggacagcaaaatttcctccgtcatcctcaacttcaatggtcataagtcggcaatcacaaaactcgttttcgacaagtctggtgtcagacttgccagcggctccaaagacaccgatatcatcatctgggatcttgtcgcggaagtcggccaatttaagctacgaggacacaaggatcaagtgactggccttcattttgttgagccagaacctcaggtccaggatgaagacggtgcgcacgcgatggtccttgatggtgaaggaacacacgacggcttcttattaacgactggcaaagattcgctcatcaagctgtgggatctatcgtcaaggcactgcatagaaacacacatatcgcagacaaacggcgagtgctgggctctcgggttggccccagactacagtggatgtgtcactgccggaaatgacggcgagatcaaagtttggtcgttggacgccgacggccttgcattgagcgcccgtcaagttgatacacctgctgcagtccaatatcttcaggatcgcggaacattacatcgacagagtaaggacaggacaaccgaagttatcttccacccaaagaaagattactttgcagttcatggctcagaaaagggtgttgatgtgtggagaatacggtccgaggccgaaataaaaaaagcactggctcgtaagcgaagaagacgtcgagagaaggcgaaggatgggagggtcgttgaggaggagaccaatgcagaggagccagtggatgtttcaaaggcagacattagcgacgtctttgttcaatatgtcattgtacgaacaggaggcaaggtgcgctctgttgactgggccctccctagcggacaaaaggatcttcacctgctggtaggaaccacaaacaacctgctcgagtattacagcctaccatctaaggagaagagcgaaaagtcaaagaaggacgacgtccctgattatacgagagcgctatccgttgaactccccggtcaccgaacagatatcagggcgctatcgctgagctcggatgacaagatgctggcatctgcatcgaatggtagcttgaagatctggaacataaagacacagaactgcattcggacattcgagtgcggctatgcgctctgctgttcttttctcccaggagacaaagtcgttgtggttggcaccaagagtggtgaactgcagctctttgatgtggcctcggctgcactgcttgatagtgtcgatgctcacgagggtgccatctggtctctcaacgtccaccctgatggccagtccgtcgtctcgggcagtgctgacaagacagccaagttctgggatttcaagatcgtacaggaggaagtgctcggtacaagaagaacaacaccaaagctcaagctgcaacagtcgagaacactcaaggtttctgacgatattctgagcctcaagttctcaccagatgctcgactcattgctgttgccctcctcgataacacggtcaaggttttcttcgttgactccctcaaactctaccttaatctttatggtcacaaacttcctgttcttagcatggatatctcatttgacagcaagttgatcgtcacaagttcagccgacaagaacatcagaatatggggtcttgatttcggtgactgccacaaagctctcttcgggcaccaggacagtatccttcaggtcgccttcgtacctcacaacaacgacggcaacggccaccatttcttcagcagcagcaaggatcgcacaatccgatattgggatggtgataaattcgagcagatccagagactggatggtcaccatggcgaggtgtgggctattgccgttgcccatagcggcgacctcttggttagtgccggccatgataagagcatccgagtctgggatgaaacagaggagcagattttcctcgaggaagagcgcgagaaggagattgaggaactatacgagagcactcttacgacatcactggagcgagaccctgacgctcaagatgagaataatgaggttgctgcggcaagcaagcagaccacagagactcttatggctggtgagaggatagcagaagctctcgagatgggcatggccgatctcaacctactcagagagtacgaggaagccaaactcacaaaccctcacgcccaacctcctcaacggaaccccgtcttccttgccctcggaaacatcaccgccgaggcttatgtcctctctgttttacaaaagatcaaggcttcggcgctgcacgatgcactgctggtactcccctttgcctccgttcccatcctcttcactttccttaacattttcgcgatgcgatccatgaacatgcccttgacatgtcgcatccttttcttcatgctgaaaacgcaccataagcagattgttgccagccgcaccatgaaggctatgcttgacggcatccgtgtgaacctccgtgcttctctcaagcgccagaaggatgagatgggagttaacattgcagcccttaaggttgtgggtatgcagattcgtgacaaaagcatcaaggactatgtggatgagaattgggaggaggagagcgatgagaggaatgctaagaagagaacattcgttcacgttgcttaa
>Fusarium_oxysporum_f._sp._cubense_strain_CAV1089_VCG0129/11
gaaatacgagcatggcaagttcttcggcgtcgtcgcctcgccgacctcaaacatagtatggtcctcgaaagaccgaacaggaaccagcgcgggacaggcgatcgtcgcagcga-atgaagaggttctctgctgggatatcaagaagggcgaaataacaaaccgctggagagatgaaagatgcacgattcccgtgactgccattgcgcaaagcaaatccgacaaggacgttttcgctgtgggatacgaggatggtagtattcgattatgggacagcaaaatttcctccgtcatcctcaacttcaatggtcataagtcggcaatcacaaaactcgttttcgacaagtctggtgtcagacttgccagcggctccaaagacaccgatatcatcatctgggatcttgtcgcggaagtcggccaatttaagctacgaggacacaaggatcaagtgactggccttcattttgttgagccagaacctcaggtccaggatgaagacggtgcgcacgcgatggtccttgatggtgaaggaacacacgacggcttcttattaacgactggcaaagattcgctcatcaagctgtgggatctatcgtcaaggcactgcatagaaacacacatatcgcagacaaacggcgagtgctgggctctcgggttggccccagactacagtggatgtgtcactgccggaaatgacggcgagatcaaagtttggtcgttggacgccgacggccttgcattgagcgcccgtcaagttgatacacctgctgcagtccaatatcttcaggatcgcggaacattacatcgacagagtaaggacaggacaaccgaagttatcttccacccaaagaaagattactttgcagttcatggctcagaaaagggtgttgatgtgtggagaatacggtccgaggccgaaataaaaaaagcactggctcgtaagcgaagaagacgtcgagagaaggcgaaggatgggagggtcgttgaggaggagaccaatgcagaggagccagtggatgtttcaaaggcagacattagcgacgtctttgttcaatatgtcattgtacgaacaggaggcaaggtgcgctctgttgactgggccctccctagcggacaaaaggatcttcacctgctggtaggaaccacaaacaacctgctcgagtattacagcctaccatctaaggagaagagcgaaaagtcaaagaaggacgacgtccctgattatacgagagcgctatccgttgaactccccggtcaccgaacagatatcagggcgctatcgctgagctcggatgacaagatgctggcatctgcatcgaatggtagcttgaagatctggaacataaagacacagaactgcattcggacattcgagtgcggctatgcgctctgctgttcttttctcccaggagacaaagtcgttgtggttggcaccaagagtggtgaactgcagctctttgatgtggcctcggctgcactgcttgatagtgtcgatgctcacgagggtgccatctggtctctcaacgtccaccctgatggccagtccgtcgtctcgggcagtgctgacaagacagccaagttctgggatttcaagatcgtacaggaggaagtgctcggtacaagaagaacaacaccaaagctcaagctgcaacagtcgagaacactcaaggtttctgacgatattctgagcctcaagttctcaccagatgctcgactcattgctgttgccctcctcgataacacggtcaaggttttcttcgttgactccctcaaactctaccttaatctttatggtcacaaacttcctgttcttagcatggatatctcatttgacagcaagttgatcgtcacaagttcagccgacaagaacatcagaatatggggtcttgatttcggtgactgccacaaagctctcttcgggcaccaggacagtatccttcaggtcgccttcgtacctcacaacaacgacggcaacggccaccatttcttcagcagcagcaaggatcgcacaatccgatattgggatggtgataaattcgagcagatccagagactggatggtcaccatggcgaggtgtgggctattgccgttgcccatagcggcgacctcttggttagtgccggccatgataagagcatccgagtctgggatgaaacagaggagcagattttcctcgaggaagagcgcgagaaggagattgaggaactatacgagagcactcttacgacatcactggagcgagaccctgacgctcaagatgagaataatgaggttgctgcggcaagcaagcagaccacagagactcttatggctggtgagaggatagcagaagctctcgagatgggcatggccgatctcaacctactcagagagtacgaggaagccaaactcacaaaccctcacgcccaacctcctcaacggaaccccgtcttccttgccctcggaaacatcaccgccgaggcttatgtcctctctgttttacaaaagatcaaggcttcggcgctgcacgatgcactgctggtactcccctttgcctccgttcccatcctcttcactttccttaacattttcgcgatgcgatccatgaacatgcccttgacatgtcgcatccttttcttcatgctgaaaacgcaccataagcagattgttgccagccgcaccatgaaggctatgcttgacggcatccgtgtgaacctccgtgcttctctcaagcgccagaaggatgagatgggagttaacattgcagcccttaaggttgtgggtatgcagattcgtgacaaaagcatcaaggactatgtggatgagaattgggaggaggagagcgatgagaggaatgctaagaagagaacattcgttcacgttgcttaa
>Fusarium_oxysporum_f._sp._cubense_strain_CAV632_VCG01210
gaaatacgagcatggcaagttcttcggcgtcgtcgcctcgccgacctcaaacatagtatggtcctcgaaagaccgaacaggaaccagcgcgggacaggcgatcgtcgcagcga-atgaagaggttctctgctgggatatcaagaagggcgaaataacaaaccgctggagagatgaaagatgcacgattcccgtgactgccattgcgcaaagcaaatccgacaaggacgttttcgctgtgggatacgaggatggtagtattcgattatgggacagcaaaatttcctccgtcatcctcaacttcaatggtcataagtcggcaatcacaaaactcgttttcgacaagtctggtgtcagacttgccagcggctccaaagacaccgatatcatcatctgggatcttgtcgcggaagtcggccaatttaagctacgaggacacaaggatcaagtgactggccttcattttgttgagccagaacctcaggtccaggatgaagacggtgcgcacgcgatggtccttgatggtgaaggaacacacgacggcttcttattaacgactggcaaagattcgctcatcaagctgtgggatctatcgtcaaggcactgcatagaaacacacatatcgcagacaaacggcgagtgctgggctctcgggttggccccagactacagtggatgtgtcactgccggaaatgacggcgagatcaaagtttggtcgttggacgccgacggccttgcattgagcgcccgtcaagttgatacacctgctgcagtccaatatcttcaggatcgcggaacattacatcgacagagtaaggacaggacaaccgaagttatcttccacccaaagaaagattactttgcagttcatggctcagaaaagggtgttgatgtgtggagaatacggtccgaggccgaaataaaaaaagcactggctcgtaagcgaagaagacgtcgagagaaggcgaaggatgggagggtcgttgaggaggagaccaatgcagaggagccagtggatgtttcaaaggcagacattagcgacgtctttgttcaatatgtcattgtacgaacaggaggcaaggtgcgctctgttgactgggccctccctagcggacaaaaggatcttcacctgctggtaggaaccacaaacaacctgctcgagtattacagcctaccatctaaggagaagagcgaaaagtcaaagaaggacgacgtccctgattatacgagagcgctatccgttgaactccccggtcaccgaacagatatcagggcgctatcgctgagctcggatgacaagatgctggcatctgcatcgaatggtagcttgaagatctggaacataaagacacagaactgcattcggacattcgagtgcggctatgcgctctgctgttcttttctcccaggagacaaagtcgttgtggttggcaccaagagtggtgaactgcagctctttgatgtggcctcggctgcactgcttgatagtgtcgatgctcacgagggtgccatctggtctctcaacgtccaccctgatggccagtccgtcgtctcgggcagtgctgacaagacagccaagttctgggatttcaagatcgtacaggaggaagtgctcggtacaagaagaacaacaccaaagctcaagctgcaacagtcgagaacactcaaggtttctgacgatattctgagcctcaagttctcaccagatgctcgactcattgctgttgccctcctcgataacacggtcaaggttttcttcgttgactccctcaaactctaccttaatctttatggtcacaaacttcctgttcttagcatggatatctcatttgacagcaagttgatcgtcacaagttcagccgacaagaacatcagaatatggggtcttgatttcggtgactgccacaaagctctcttcgggcaccaggacagtatccttcaggtcgccttcgtacctcacaacaacgacggcaacggccaccatttcttcagcagcagcaaggatcgcacaatccgatattgggatggtgataaattcgagcagatccagagactggatggtcaccatggcgaggtgtgggctattgccgttgcccatagcggcgacctcttggttagtgccggccatgataagagcatccgagtctgggatgaaacagaggagcagattttcctcgaggaagagcgcgagaaggagattgaggaactatacgagagcactcttacgacatcactggagcgagaccctgacgctcaagatgagaataatgaggttgctgcggcaagcaagcagaccacagagactcttatggctggtgagaggatagcagaagctctcgagatgggcatggccgatctcaacctactcagagagtacgaggaagccaaactcacaaaccctcacgcccaacctcctcaacggaaccccgtcttccttgccctcggaaacatcaccgccgaggcttatgtcctctctgttttacaaaagatcaaggcttcggcgctgcacgatgcactgctggtactcccctttgcctccgttcccatcctcttcactttccttaacattttcgcgatgcgattcatgaacatgcccttgacatgtcgcatccttttcttcatgctgaaaacgcaccataagcagattgttgccagccgcaccatgaaggctatgcttgacggcatccgtgtgaacctccgtgcttctctcaagcgccagaaggatgagatgggagttaacattgcagcccttaaggttgtgggtatgcagattcgtgacaaaagcatcaaggactatgtggatgagaattgggaggaggagagcgatgagaggaatgctaagaagagaacattcgttcacgttgcttaa
>Fusarium_oxysporum_f._sp._cubense_strain_CAV188_VCG01212
gaaatacgagcatggcaagttcttcggcgtcgtcgcctcgccgacctcgaacatagtatggtcctcgaaagaccgaacaggaaccagcgcgggacaggcgatcgtcgcagcga-atgaagaggttctctgctgggatatcaagaagggcgaaataacaaaccgctggagagatgaaagatgcactattcccgtgactgccattgcgcaaagcaaatccgacaaggacgttttcgctgtgggatacgaggatggtagtattcgattatgggacagcaaaatttcctccgtcatcctcaacttcaatggtcataaatcggcaatcacaaaactcgttttcgacaagtctggtgtcagacttgccagcggctccaaagacaccgatatcatcatctgggatcttgtcgcggaagtcggccaatttaagctacgaggacacaaggatcaggtgactggccttcattttgttgagccagaacctcaggtccaggatgaagacggtgcgcacgcgatggtccttgatggtgaaggaacacacgacggcttcttattaacgactggcaaagattcgctcatcaagctgtgggatctatcgtcaaggcactgcatagaaacacacatatcgcagacaaacggcgagtgctgggctctcgggttggccccagactacagtggatgtgtcactgccggaaatgacggcgagatcaaagtttggtcgttggacgccgacggccttgcattgagcgcccgtcaagttgatacacctgctgcagtccaatatcttcaggatcgcggaacattacatcgacagagtaaggacaggacaaccgaagttatcttccacccaaagaaagattactttgcagttcatggctcagaaaagggtgttgatgtgtggagaatacggtccgaggccgaaataaaaaaagcactggctcgtaagcgaagaagacgtcgagagaaggcgaaggatgggagggttgttgaggaggagaccaatgcagaggagccagtggatgtttcaaaggcagacattagcgacgtctttgttcaatatgtcattgtacgaacaggaggcaaggtgcgctctgttgactgggccctccctagcggacaaaaggatcttcacctgctggtaggaaccacaaacaacctgctcgagtattacagcctaccatctaaggagaagagcgaaaagtcaaagaaggacgacgtccctgattatacgagagcgctatccgttgaactccccggtcaccgaacagatatcagggcgctatcgctgagctcggatgacaagatgctggcatctgcatcgaatggtagcttgaagatctggaacataaagacacagaactgcattcggacattcgagtgcggctatgcgctatgctgttcttttctcccaggagacaaagtcgttgtggttggcaccaagagtggtgaactgcagctctttgatgtggcctcggctgcactgcttgatagtgtcgatgctcacgagggtgccatctggtctctcaacgtccaccctgatggccagtccgtcgtctcgggcagtgctgacaagacagccaagttctgggatttcaagatcgtacaggaggaagtgctcggtacaagaagaacaacaccgaagctcaagctgcaacagtcgagaacactcaaggtttctgacgatattctgagcctcaagttctcaccagatgctcgacttattgctgttgccctcctcgataacacggtcaaggttttcttcgttgactccctcaaactctaccttaatctttatggtcacaaacttcctgttcttagtatggatatctcatttgacagcaagttgatcgtcacaagttcagccgacaagaacatcagaatatggggtcttgatttcggtgactgccacaaagctctctttgggcaccaggacagtatccttcaggtcgccttcgtacctcacaacaacgacggcaacggccaccatttcttcagcagcagcaaggatcgcacaatccgatattgggatggtgataaattcgagcagatccagagactggatggtcaccatggcgaggtgtgggctattgccgttgcccatagcggcgacctcttggttagtgccggccatgataagagcatccgagtctgggatgaaacagaggagcagattttcctcgaggaagagcgcgagaaggagattgaggaactatacgagagcactcttacgacatcactggagcgagaccctgacgctcaagatgagaataatgaggttgctgcggcaagcaagcagaccacagagactcttatggctggtgagaggatagcagaagctctcgagatgggcatggccgatctcaacctactcagagagtacgaggaagccaaactcacaaaccctcatgcccaacctcctcaacggaaccccgtcttccttgccctcggaaacatcaccgccgaggcttatgtcctctctgttttacaaaagatcaaggcttcggcgctgcacgatgcactgctggtactcccctttgcctccgttcccatcctcttcactttccttaacattttcgcgatgcgatccatgaacatgcccttgacatgtcgcatccttttcttcatgctgaaaacgcaccataagcagattgttgccagccgcaccatgaaggctatgcttgacggcatccgtgtgaacctccgtgcttctctcaagcgccagaaggatgagatgggagttaacattgctgcccttaaggttgtgggtatgcagattcgtgacaaaagcatcaaggactatgtggatgagaattgggaggaggagagcgatgagaggaatgctaagaagagaacgttcgttcacgttgcttaa
>Fusarium_oxysporum_f._sp._cubense_strain_CAV789_VCG01213/16
gaaatacgagcatggcaagttcttcggcgtcgtcgcctcgccgacctcgaacatagtatggtcctcgaaagaccgaacaggaaccagcgcgggacaggcgatcgtcgcagcga-atgaagaggttctctgctgggatatcaagaagggcgaaataacaaaccgctggagagatgaaagatgcacgattcccgtgactgccattgcgcaaagcaaatccgacaaggacgttttcgctgtgggatacgaggatggtagtattcgattatgggacagcaaaatttcctccgtcatcctcaacttcaatggtcataagtcggcaatcacaaaactcgttttcgacaagtctggtgtcagacttgccagcggctccaaagacaccgatatcatcatctgggatcttgtcgcggaagtcggccaatttaagctacgaggacacaaggatcaagtgactggccttcattttgttgagccagaacctcaggtccaggatgaagacggtgcgcacgcgatggtccttgatggtgaaggaacacacgacggcttcttattaacgactggcaaagattcgctcatcaagctgtgggatctatcgtcaaggcactgcatagaaacacacatatcgcagacaaacggcgagtgctgggctctcgggttggccccagactacagtggatgtgtcactgccggaaatgacggcgagatcaaagtttggtcgttggacgccgacggccttgcattgagcgcccgtcaagttgatacacctgctgcagtccaatatcttcaggatcgcggaacattacatcgacagagtaaggacaggacaaccgaagttatcttccacccaaagaaagattactttgcagttcatggctcagaaaagggtgttgatgtgtggagaatacggtccgaggccgaaataaaaaaagcactggctcgtaagcgaagaagacgtcgagagaaggcgaaggatgggaggatcgttgaggaggagaccaatgcagaggagccagtggatgtttcaaaggcagacattagcgacgtctttgttcaatatgtcattgtacgaacaggaggcaaggtgcgctctgttgactgggccctccctagcggacaaaaggatcttcacctgctggtaggaaccacaaacaacctgctcgagtattacagcctaccatctaaggagaagagcgaaaagtcaaagaaggacgacgtccctgattatacgagagcgctatccgttgaactccccggtcaccgaacagatatcagggcgctatcactgagctcggatgacaagatgctggcatctgcatcgaatggtagcttgaagatctggaacataaagacacagaactgcattcggacattcgagtgcggctatgcgctctgctgttcttttctcccaggagacaaagtcgttgtggttggcaccaagagtggtgaactgcagctctttgatgtggcctcggctgcactgcttgatagtgtcgatgctcacgagggtgccatctggtctctcaacgtccaccctgatggccagtccgtcgtctcgggcagtgctgacaagacagccaagttctgggatttcaagatcgtacaggaggaagtgctcggtacaagaagaacaacaccaaagctcaagctgcaacagtcgagaacactcaaggtttctgacgatattctgagcctcaagttctcaccagatgctcgactcatcgctgttgccctcctcgataacacggtcaaggttttcttcgttgactccctcaaactctaccttaatctttatggtcacaaacttcctgttcttagcatggatatctcatttgacagcaagttgatcgtcacaagttcagccgacaagaacatcagaatatggggtcttgatttcggtgactgccacaaagctctcttcgggcaccaggacagtatccttcaggtcgccttcgtacctcacaacaacgacggcaacggccaccatttcttcagcagcagcaaggatcgcacaatccgatattgggatggtgataaattcgagcagatccagagactggatggtcaccatggcgaggtgtgggctattgccgttgcccatagcggcgacctcttggttagtgccggccatgataagagcatccgagtctgggatgaaacagaggagcagattttcctcgaggaagagcgcgagaaggagattgaggaactatacgagagcactcttacgacatcactggagcgagaccctgacgctcaagatgagaataatgaggttgctgcggcaagcaagcagaccacagagactcttatggctggtgagaggatagcagaagctctcgagatgggcatggccgatctcaacctactcagagagtacgaggaagccaaactcacaaaccctcatgcccaacctcctcaacggaaccccgtcttccttgccctcggaaacatcaccgccgaggcttatgtcctctctgttttacaaaagatcaaggcttcggcgctgcacgatgcactgctggtactcccctttgcctccgttcccatcctcttcactttccttaacattttcgcgatgcgatccatgaacatgcccttgacatgtcgcatccttttcttcatgctgaaaacgcaccataagcagattgttgccagccgcaccatgaaggctatgcttgacggcatccgtgtgaacctccgtgcttctctcaagcgccagaaggatgagatgggagttaacattgcagcccttaaggttgtgggtatgcagattcgtgacaaaagcatcaaggactatgtggatgagaattgggaggaggagagtgatgagaggaatgctaagaagagaacattcgttcacgttgcttaa
>Fusarium_oxysporum_f._sp._cubense_strain_CAV189_VCG01214
gaaatacgagcatggcaagttcttcggcgtcgtcgcctcgccgacctcgaacatagtatggtcctcgaaagaccgaacaggaaccagcgcgggacaggcgatcgtcgcagcga-atgaagaggttctctgctgggatatcaagaagggcgaaataacaaaccgctggagagatgaaagatgcacgattcccgtgactgccattgcgcaaagcaaatccgacaaggacgttttcgctgtgggatacgaggatggtagtattcgattatgggacagcaaaatttcctccgtcatcctcaacttcaatggtcataagtcggcaatcacaaaactcgttttcgacaagtctggtgtcagacttgccagcggctccaaagacaccgatatcatcatctgggatcttgtcgcggaagtcggccaatttaagctacgaggacacaaggatcaggtgactggccttcattttgttgagccagaacctcaggtccaggatgaagacggtgcgcacgcgatggtccttgatggtgaaggaacacacgacggcttcttattaacgactggcaaagattcgctcatcaagctgtgggatctatcgtcaaggcactgcatagaaacacacatatcgcagacaaacggcgagtgctgggctctcgggttggccccagactacagtggatgtgtcactgccggaaatgacggcgagatcaaagtttggtcgttggacgccgacggccttgcattgagcgcccgtcaagttgatacacctgctgcagtccaatatcttcaggatcgcggaacattacatcgacagagtaaggacaggacaaccgaagttatcttccacccaaagaaagattactttgcagttcatggctcagaaaagggtgttgatgtgtggagaatacggtccgaggccgaaataaaaaaagcactggctcgtaagcgaagaagacgtcgagagaaggcgaaggatgggagggtcgttgaggaggagaccaatgcagaggagccagtggatgtttcgaaggcagacattagcgacgtctttgttcaatatgtcattgtacgaacaggaggcaaggtgcgctctgttgactgggccctccctagcggacaaaaggatcttcacctgctggtaggaaccacaaacaacctgctcgagtattacagcctaccatctaaggagaagagcgaaaagtcaaagaaggacgacgtccctgattatacgagagcgctatccgttgaactccccggtcaccgaacagatatcagggcgctatcgctgagctcggatgacaagatgctggcatctgcatcgaatggtagcttgaagatctggaacataaagacacagaactgcattcggacattcgagtgcggctatgcgctatgctgttcttttctcccaggagacaaagtcgttgtggttggcaccaagagtggtgaactgcagctctttgatgtggcctcggctgcactgcttgatagtgtcgatgctcacgagggtgccatctggtctctcaacgtccaccctgatggccagtccgtcgtctcaggcagtgctgacaagacagccaagttctgggatttcaagatcgtacaggaggaagtgctcggtacaagaagaacaacaccgaagctcaagctgcaacagtcgagaacactcaaggtttctgacgatattctgagcctcaagttctcaccagatgctcgacttattgctgttgccctcctcgataacacggtcaaggttttcttcgttgactccctcaaactctaccttaatctttatggtcacaaacttcctgttcttagtatggatatctcatttgacagcaagttgatcgtcacaagttcagccgacaagaacatcagaatatggggtcttgatttcggtgactgccacaaagctctcttcgggcaccaggacagtatccttcaggtcgccttcgtacctcacaacaacgacggcaacggccaccatttcttcagcagcagcaaggatcgcacaatccgatattgggatggtgataaattcgagcagatccagagactggatggtcaccatggcgaggtgtgggctattgccgttgcccatagcggcgacctcttggttagtgccggccatgataagagcatccgagtctgggatgaaacagaggagcagattttcctcgaggaagagcgcgagaaggagattgaggaactatacgagagcactcttacgacatcactggagcgagaccctgatgctcaagatgagaataatgaggttgctgcggcaagcaagcagaccacagagactcttatggctggtgagaggatagcagaagctctcgagatgggcatggccgatctcaacctactcagagagtacgaggaagccaaactcacaaaccctcatgcccaacctcctcaacggaaccccgtcttccttgccctcggaaacatcaccgccgaggcttatgtcctctctgttttacaaaagatcaaggcttcggcgctgcacgatgcactgctggtactcccctttgcctccgttcccatcctcttcactttccttaacattttcgcgatgcgatccatgaacatgcccttgacatgtcgcatccttttcttcatgctgaaaacgcaccataagcagattgttgccagccgcaccatgaaggctatgcttgacggcatccgtgtgaacctccgtgcttctctcaagcgccagaaggatgagatgggagttaacattgctgcccttaaggttgtgggtatgcagattcgtgacaaaagcatcaaggactatgtggatgagaattgggaggaggagagcgatgagaggaatgctaagaagagaacgttcgttcacgttgcttaa
>Fusarium_oxysporum_f._sp._cubense_strain_CAV193_VCG01217
gaaatacgagcatggcaagttcttcggcgtcgtcgcctcgccgacctcgaacatagtatggtcctcgaaagaccgaacaggaaccagcgcgggacaggcgatcgtcgcagcga-atgaagaagttctctgctgggatatcaagaagggcgaaataacaaaccgctggagagatgaaagatgcacgattcccgtgactgccattgcgcaaagcaaatccgacaaggacgttttcgctgtgggatacgaggatggtactattcgattatgggacagcaaaatttcctccgtcatcctcaacttcaatggtcataagtcggcaatcacaaaactcgttttcgacaagtctggtgtcagacttgccagcggctccaaagacaccgatatcatcatctgggatcttgtcgcggaagtcggccaatttaagctacgaggacacaaggatcaggtgactggccttcattttgttgagccagaacctcaggtccaggatgaagacggtgcgcacgcgatggtccttgatggtgaaggaacacacgacggcttcttattaacgactggcaaagattcgctcatcaagctgtgggatctatcgtcaaggcactgcatagaaacacacatatcgcagacaaacggcgagtgctgggctctcgggttggccccagactacagtggatgtgtcactgccggaaatgacggcgagatcaaagtttggtcgttggacgccgacggccttgcattgagcgcccgtcaagttgatacacctgctgcagtccaatatcttcaggatcgcggaacattacatcgacagagtaaggacaggacaaccgaagttatcttccacccaaagaaagattactttgcagttcatggctcagaaaagggtgttgatgtgtggagaatacggtccgaggccgaaataaaaaaagcactggctcgtaagcgaagaagacgtcgagagaaggcgaaggatgggagggtcgttgaggaggagaccaatgcagaggagccagtggatgtttcaaaggcagacattagcgacgtctttgttcaatatgtcattgtacgaacaggaggcaaggtgcgctctgttgactgggccctccctagcggacaaaaggatcttcacctgctggtaggaaccacaaacaacctgctcgagtattacagcctaccatctaaggagaagagcgaaaagtcaaagaaggacgacgtccctgattatacgagagcgctatccgttgaactccccggtcaccgaacagatatcagggcgctatcgctgagctcggatgacaagatgctggcatctgcatcgaatggtagcttgaagatctggaacataaagacacagaactgcattcggacattcgagtgcggctatgcgctatgctgttcttttctcccaggagacaaagtcgttgtggttggcaccaagagtggtgaactgcagctctttgatgtggcctcggctgcactgcttgatagtgtcgatgctcacgagggtgccatctggtctctcaacgtccaccctgatggccagtccgtcgtctcaggcagtgctgacaagacagccaagttctgggatttcaagatcgtacaggaggaagtgctcggtacaagaagaacaacaccgaagctcaagctgcaacagtcgagaacactcaaggtttctgacgatattctgagcctcaagttctcaccagatgctcgacttattgctgttgccctcctcgataacacggtcaaggttttcttcgttgactccctcaaactctaccttaatctttatggtcacaaacttcctgttcttagtatggatatctcatttgacagcaagttgatcgtcacaagttcagccgacaagaacatcagaatatggggtcttgatttcggtgactgccacaaagctctcttcgggcaccaggacagtatccttcaggtcgccttcgtacctcacaacaacgacggcaacggccaccatttcttcagcagcagcaaggatcgcacaatccgatattgggatggtgataaattcgagcagatccagagactggatggtcaccatggcgaggtgtgggctattgccgttgcccatagcggcgacctcttggttagtgccggccatgataagagcatccgagtctgggatgaaacagaggagcagattttcctcgaggaagagcgcgagaaggagattgaggaactatacgagagcactcttacgacatcactggagcgagaccctgatgctcaagatgagaataatgaggttgctgcggcaagcaagcagaccacagagactcttatggctggtgagaggatagcagaagctctcgagatgggcatggccgatctcaacctactcagagagtacgaggaagccaaactcacaaaccctcatgcccaacctcctcaacggaaccccgtcttccttgccctcggaaacatcaccgccgaggcttatgtcctctctgttttacaaaagatcaaggcttcggcgctgcacgatgcactgctggtactcccctttgcctccgttcccatcctcttcactttccttaacattttcgcgatgcgatccatgaacatgcccttgacatgtcgcatccttttcttcatgctgaaaacgcaccataagcagattgttgccagccgcaccatgaaggctatgcttgacggcatccgtgtgaacctccgtgcttctctcaagcgccagaaggatgagatgggagttaacattgctgcccttaaggttgtgggtatgcagattcgtgacaaaagcatcaaggactatgtggatgagaattgggaggaggagagcgatgaaaggaatgctaagaagagaacgttcgttcatgttgcttaa
>Fusarium_oxysporum_f._sp._cubense_strain_CAV194_VCG01218
gaaatacgagcatggcaagttcttcggcgtcgtcgcctcgccgacctcgaacatagtatggtcctcgaaagaccgaacaggaaccagcgcgggacaggcgatcgtcgcagcga-atgaagaggttctctgctgggatatcaagaagggcgaaataacaaaccgctggagagatgaaagatgcacgattcccgtgactgccattgcgcaaagcaaatccgacaaggacgttttcgctgtgggatacgaggatggtagtattcgattatgggacagcaaaatttcctccgtcatcctcaacttcaatggtcataagtcggcaatcacaaaactcgttttcgacaagtctggtgtcagacttgccagcggctccaaagacaccgatatcatcatctgggatcttgtcgcggaagtcggccaatttaagctacgaggacacaaggatcaggtgactggccttcattttgttgagccagaacctcaggtccaggatgaagacggtgcgcacgcgatggtccttgatggtgaagggacacacgacggcttcttattaacgactggcaaagattcgctcatcaagctgtgggatctatcgtcaaggcactgcatagaaacacacatatcgcagacaaacggcgagtgttgggctctcgggttggccccagactacagtggatgtgtcactgccggaaatgacggcgagatcaaagtttggtcgttggacgccgacggccttgcattgagcgcccgtcaagttgatatacctgctgcagtccaatatcttcaggatcgcggaacattacatcgacagagtaaggacaggacaaccgaagttatcttccacccaaagaaagattactttgcagttcatggctcagaaaagggtgttgatgtgtggagaatacggtccgaggctgaaataaaaaaagcactggctcgtaagcgaagaagacgtcgagagaaggcgaaggatgggagggtcgttgaggaggagaccaatgcagaggagccagtggatgtttcaaaggcagacattagcgacgtctttgttcaatatgtcattgtacgaacaggaggcaaggtgcgctctgttgactgggccctccctagcggacaaaaggatcttcacctgctggtaggaaccacaaataacctgctcgagtattacagcctaccatctaaggagaagagcgaaaagtcaaagaaggacgacgtccctgattatacgagagcgctatccgttgaactccccggtcaccgaacagatatcagggcactatcgctgagctcggatgacaagatgctggcatctgcatcgaatggtagcttgaagatctggaacataaagacacagaactgcattcgggcattcgagtgcggctatgcgctatgctgttcttttctcccaggagacaaagtcgttgtggttggcaccaagagtggtgaactgcagctctttgatgtggcctcggctgcactgcttgatagtgtcgatgctcacgagggtgccatctggtctctcaacgtccaccctgatggccagtccgtcgtctcaggcagtgctgacaagacagccaagttctgggatttcaagatcgtacaggaggaagtgctcggtacaagaagaacaacaccgaagctcaagctgcaacagtcgagaacactcaaggtttctgacgatattctgagcctcaagttctcaccagatgctcgacttattgctgttgccctcctcgataacacggtcaaggttttcttcgttgactccctcaaactctaccttaatctttatggtcacaaacttcctgttcttagtatggatatctcatttgacagcaagttgatcgtcacaagttcagccgacaagaacatcagaatatggggtcttgatttcggtgactgccacaaagctctcttcgggcaccaggacagtatccttcaggtcgccttcgtacctcacaacaacgacggcaacggccaccatttcttcagcagcagcaaggatcgcacaatccgatattgggatggtgataaattcgagcagatccagagactggatggtcaccatggcgaggtgtgggctattgccgttgcccatagcggcgacctcctggttagtgccggccatgataagagcatccgagtctgggatgaaacagaggagcagattttcctcgaggaagagcgcgagaaggagattgaggaactatacgagagcactcttacgacatcactggagcgagaccctgacgctcaagatgagaataatgaggttgctgcggcaagcaagcagaccacagagactcttatggctggtgagaggatagcagaagctctcgagatgggcatggccgatctcaacctactcagagagtacgaggaagccaaactcacaaaccctcatgcccaacctcctcaacggaaccccgtcttccttgccctcggaaacatcaccgccgaggcttatgtcctctctgttttacaaaagatcaaggcttcggcgctgcacgatgcactgctggtactcccctttgcctccgttcccatcctcttcactttccttaacattttcgcgatgcgatccatgaacatgcccttgacatgtcgcatccttttcttcatgctgaaaacgcaccataagcagattgttgccagccgcaccatgaaggctatgcttgacggcatccgtgtgaacctccgtgcttctctcaagcgccagaaggatgagatgggagttaacattgctgcccttaaggttgtgggtatgcagattcgtgacaaaagcatcaaggactatgtggatgagaattgggaggaggagagcgatgagaggaatgctaagaagagaacgttcgttcacgttgcttaa
>Fusarium_oxysporum_f._sp._cubense_strain_CAV195_VCG01219
gaaatacgagcatggcaagttcttcggcgtcgtcgcctcgccgacctcgaacatagtatggtcctcgaaagaccgaacaggaaccagcgcgggacaggcgatcgtcgcagcga-atgaagaggttctctgctgggatatcaagaagggcgaaataacaaaccgctggagagatgaaagatgcacgattcccgtgactgccattgcgcaaagcaaatccgacaaggacgttttcgctgtgggatacgaggatggtagtattcgattatgggacagcaaaatttcctccgtcatcctcaacttcaatggtcataagtcggcaatcacaaaactcgttttcgacaagtctggtgtcagacttgccagcggctccaaagacaccgatatcatcatctgggatcttgtcgcggaagtcggccaatttaagctacgaggacacaaggatcaagtgactggccttcattttgttgagccagaacctcaggtccaggatgaagacggtgcgcacgcgatggtccttgatggtgaaggaacacacgacggcttcttattaacgactggcaaagattcgctcatcaagctgtgggatctatcgtcaaggcactgcatagaaacacacatatcgcagacaaacggcgagtgctgggctctcgggttggccccagactacagtggatgtgtcactgccggaaatgacggcgagatcaaagtttggtcgttggacgccgacggccttgcattgagcgcccgtcaagttgatacacctgctgcagtccaatatcttcaggatcgcggaacattacatcgacagagtaaggacaggacaaccgaagttatcttccacccaaagaaagattactttgcagttcatggctcagaaaagggtgttgatgtgtggagaatacggtccgaggccgaaataaaaaaagcactggctcgtaagcgaagaagacgtcgagagaaggcgaaggatgggagggtcgttgaggaggagaccaatgcagaggagccagtggatgtttcaaaggcagacattagcgacgtctttgttcaatatgtcattgtacgaacaggaggcaaggtgcgctctgttgactgggccctccctagcggacaaaaggatcttcacctgctggtaggaaccacaaacaacctgctcgagtattacagcctaccatctaaggagaagagcgaaaagtcaaagaaggacgacgtccctgattatacgagagcgctatccgttgaactccccggtcaccgaacagatatcagggcgctatcactgagctcggatgacaagatgctggcatctgcatcgaatggtagcttgaagatctggaacataaagacacagaactgcattcggacattcgagtgcggctatgcgctctgctgttcttttctcccaggagacaaagtcgttgtggttggcaccaagagtggtgaactgcagctctttgatgtggcctcggctgcactgcttgatagtgtcgatgctcacgagggtgccatctggtctctcaacgtccaccctgatggccagtccgtcgtctcgggcagtgctgacaagacagccaagttctgggatttcaagatcgtacaggaggaagtgctcggtacaagaagaacaacaccaaagctcaagctgcaacagtcgagaacactcaaggtttctgacgatattctgagcctcaagttctcaccagatgctcgactcattgctgttgccctcctcgataacacggtcaaggttttcttcgttgactccctcaaactctaccttaatctttatggtcacaaacttcctgttcttagcatggatatctcatttgacagcaagttgatcgtcacaagttcagccgacaagaacatcagaatatggggtcttgatttcggtgactgccacaaagctctcttcgggcaccaggacagtatccttcaggtcgccttcgtacctcacaacaacgacggcaacggccaccatttcttcagcagcagcaaggatcgcacaatccgatattgggatggtgataaattcgagcagatccagagactggatggtcaccatggcgaggtgtgggctattgccgttgcccatagcggcgacctcttggttagtgccggccatgataagagcatccgagtctgggatgaaacagaggagcagattttcctcgaggaagagcgcgagaaggagattgaggaactatacgagagcactcttacgacatcactggagcgagaccctgacgctcaagatgagaataatgaggttgctgcggcaagcaagcagaccacagagactcttatggctggtgagaggatagcagaagctctcgagatgggcatggccgatctcaacctactcagagagtacgaggaagccaaactcacaaaccctcatgcccaacctcctcaacggaaccccgtcttccttgccctcggaaacatcaccgccgaggcttatgtcctctctgttttacaaaagatcaaggcttcggcgctgcacgatgcactgctggtactcccctttgcctccgttcccatcctcttcactttccttaacattttcgcgatgcgatccatgaacatgcccttgacatgtcgcatccttttcttcatgctgaaaacgcaccataagcagattgttgccagccgcaccatgaaggctatgcttgacggcatccgtgtgaacctccgtgcttctctcaagcgccagaaggatgagatgggagttaacattgcagcccttaaggttgtgggtatgcagattcgtgacaaaagcatcaaggactatgtggatgagaattgggaggaggagagcgatgagaggaatgctaagaagagaacattcgttcacgttgcttaa
>Fusarium_oxysporum_f._sp._cubense_strain_NRRL36118_VCG01221
gaaatacgagcatggcaagttcttcggcgtcgtcgcctcgccgacctcgaacatagtatggtcctcgaaagaccgaacaggaaccagcgcgggacaggcgatcgtcgcagcgagatgaagaggttctctgctgggatatcaagaagggcgaaataacaaaccgctggagagatgaaagatgcacgattcccgtgactgccattgcgcaaagcaaatccgacaaggacgttttcgctgtgggatacgaggatggtagtattcgattatgggacagcaaaatttcctccgtcatcctcaacttcaatggtcataagtcggcaatcacaaaactcgttttcgacaagtctggtgtcagacttgccagcggctccaaagacaccgatatcatcatctgggatcttgtcgcggaagtcggccaatttaagctacgaggacacaaggatcaggtgactggccttcattttgttgagccagaacctcaggtccaggatgaagacggtgcgcacgcgatggtccttgatggtgaaggaacacacgacggcttcttattaacgactggcaaagattcgctcatcaagctgtgggatctatcgtcaaggcactgcatagaaacacacatatcgcagacaaacggcgagtgctgggctctcgggttggccccagactacagtggatgtgtcactgccggaaatgacggcgagatcaaagtttggtcgttggacgccgacggccttgcattgagcgcccgtcaagttgatacacctgctgcagtccaatatcttcaggatcgcggaacattacatcgacagagtaaggacaggacaaccgaagttatcttccacccaaagaaagattactttgcagttcatggctcagaaaagggtgttgatgtgtggagaatacggtccgaggccgaaataaaaaaagcactggctcgtaagcgaagaagacgtcgagagaaggcgaaggatgggagggtcgttgaggaggagaccaatgcagaggagccagtggatgtttcaaaggcagacattagcgacgtctttgttcaatatgtcattgtacgaacaggaggcaaggtgcgctctgttgactgggccctccctagcggacaaaaggatcttcacctgctggtaggaaccacaaacaacctgctcgagtattacagcctaccatctaaggagaagagcgaaaagtcaaagaaggacgacgtccctgattatacgagagcgctatccgttgaactccccggtcaccgaacagatatcagggcgctatcgctgagctcggatgacaagatgctggcatctgcatcgaatggtagcttgaagatctggaacataaagacacagaactgcattcggacattcgagtgcggctatgcgctatgctgttcttttctcccaggagacaaagtcgttgtggttggcaccaagagtggtgaactgcagctctttgatgtggcctcggctgcactgcttgatagtgtcgatgctcacgagggtgccatctggtctctcaacgtccaccctgatggccagtccgtcgtctcaggcagtgctgacaagacagccaagttctgggatttcaagatcgtacaggaggaagtgctcggtacaagaagaacaacaccgaagctcaagctgcaacagtcgagaacactcaaggtttctgacgatattctgagcctcaagttctcaccagatgctcgacttattgctgttgccctcctcgataacacggtcaaggttttcttcgttgactccctcaaactctaccttaatctttatggtcacaaacttcctgttcttagtatggatatctcatttgacagcaagttgatcgtcacaagttcagccgacaagaacatcagaatatggggtcttgatttcggtgactgccacaaagctctcttcgggcaccaggacagtatccttcaggtcgccttcgtacctcacaacaacgacggcaacggccaccatttcttcagcagcagcaaggatcgcacaatccgatattgggatggtgataaattcgagcagatccagagactggatggtcaccatggcgaggtgtgggctattgccgttgcccatagcggcgacctcttggttagtgccggccatgataagagtatccgagtctgggatgaaacagaggagcagattttcctcgaggaagagcgcgagaaggagattgaggaactatacgagagcactcttacgacatcactggagcgagaccctgatgctcaagatgagaataatgaggttgctgcggcaagcaagcagaccacagagactcttatggctggtgagaggatagcagaagctctcgagatgggcatggccgatctcaacctactcagagagtacgaggaagccaaactcacaaaccctcatgcccaacctcctcaacggaaccccgtcttccttgccctcggaaacatcaccgccgaggcttatgtcctctctgttttacaaaagatcaaggcttcggcgctgcacgatgcactgctggtactcccctttgcctccgttcccatcctcttcactttccttaacattttcgcgatgcgatccatgaacatgcccttgacatgtcgcatccttttcttcatgctgaaaacgcaccataagcagattgttgccagccgcaccatgaaggctatgcttgacggcatccgtgtgaacctccgtgcttctctcaagcgccagaaggatgagatgggagttaacattgctgcccttaaggttgtgggtatgcagattcgtggcaaaagcatcaaggactatgtggatgagaattgggaggaggagagcgatgagaggaatgctaagaagagaacgttcgttcacgttgcttaa
>Fusarium_oxysporum_f._sp._cubense_strain_NRRL36117_VCG01222
gaaatacgagcatggcaagttcttcggcgtcgtcgcctcgccgacctcgaacatagtatggtcctcgaaagaccgaacaggaaccagcgcgggacaggcgatcgtcgcagcga-atgaagaagttctctgctgggatatcaagaagggcgaaataacaaaccgctggagagatgaaagatgcacgattcccgtgactgccattgcgcaaagcaaatccgacaaggacgttttcgctgtgggatacgaggatggtagtattcgattatgggacagcaaaatttcctccgtcatcctcaacttcaatggtcataagtcggcaatcacaaaactcgttttcgacaagtctggtgtcagacttgccagcggctccaaagacaccgatatcatcatctgggatcttgtcgcggaagtcggccaatttaagctacgaggacacaaggatcaggtgactggccttcattttgttgagccagaacctcaggtccaggatgaagacggtgcgcacgcgatggtccttgatggtgaaggaacacacgacggcttcttattaacgactggcaaagattcgctcatcaagctgtgggatctatcgtcaaggcactgcatagaaacacacatatcgcagacaaacggcgagtgctgggctctcgggttggccccagactacagtggatgtgtcactgccggaaatgacggcgagatcaaagtttggtcgttggacgccgacggccttgcattgagcgcccgtcaagttgatacacctgctgcagtccaatatcttcaggatcgcggaacattacatcgacagagtaaggacaggacaaccgaagttatcttccacccaaagaaagattactttgcagttcatggctcagaaaagggtgttgatgtgtggagaatacggtccgaggccgaaataaaaaaagcactggctcgtaagcgaagaagacgtcgagagaaggcgaaggatgggagggtcgttgaggaggagaccaatgcagaggagccagtggatgtttcaaaggcagacattagcgacgtctttgttcaatatgtcattgtacgaacaggaggcaaggtgcgctctgttgactgggccctccctagcggacaaaaggatcttcacctgctggtaggaaccacaaacaacctgctcgagtattacagcctaccatctaaggagaagagcgaaaagtcaaagaaggacgacgtccctgattatacgagagcgctatccgttgaactccccggtcaccgaacagatatcagggcgctatcgctgagctcggatgacaagatgctggcatctgcatcgaatggtagcttgaagatctggaacataaagacacagaactgcattcggacattcgagtgcggctatgcgctatgctgttcttttctcccaggagacaaagtcgttgtggttggcaccaagagtggtgaactgcagctctttgatgtggcctcggctgcactgcttgatagtgtcgatgctcacgagggtgccatctggtctctcaacgtccaccctgatggccagtccgtcgtctcaggcagtgctgacaagacagccaagttctgggatttcaagatcgtacaggaggaagtgctcggtacaagaagaacaacaccgaagctcaagctgcaacagtcgagaacactcaaggtttctgacgatattctgagcctcaagttctcaccagatgctcgacttattgctgttgccctcctcgataacacggtcaaggttttcttcgttgactccctcaaactctaccttaatctttatggtcacaaacttcctgttcttagtatggatatctcatttgacagcaagttgatcgtcacaagttcagccgacaagaacatcagaatatggggtcttgatttcggtgactgccacaaagctctcttcgggcaccaggacagtatccttcaggtcgccttcgtacctcacaacaacgacggcaacggccaccatttcttcagcagcagcaaggatcgcacaatccgatattgggatggtgataaattcgagcagatccagagactggatggtcaccatggcgaggtgtgggctattgccgttgcccatagcggcgacctcttggttagtgccggccatgataagagcatccgagtctgggatgaaacagaggagcagattttcctcgaggaagagcgcgagaaggagattgaggaactatacgagagcactcttacgacatcactggagcgagaccctgacgctcaagatgagaataatgaggttgctgcggcaagcaagcagaccacagagactcttatggctggtgagaggatagcagaagctctcgagatgggcatggccgatctcaacctactcagagagtacgaggaagccaaactcacaaaccctcatgcccaacctcctcaacggaaccccgtcttccttgccctcggaaacatcaccgccgaggcttatgtcctctctgttttacaaaagatcaaggcttcggcgctgcacgatgcactgctggtactcccctttgcctccgttcccatcctcttcactttccttaacattttcgcgatgcgatccatgaacatgcccttgacatgtcgcatccttttcttcatgctgaaaacgcaccataagcagattgttgccagccgcaccatgaaggctatgcttgacggcatccgtgtgaacctccgtgcttctctcaagcgccagaaggatgagatgggagttaacattgctgcccttaaggttgtgggtatgcagattcgtgacaaaagcatcaaggactatgtggatgagaattgggaggaggagagcgatgaaaggaatgctaagaagagaacgttcgttcatgttgcttaa
>Fusarium_oxysporum_f._sp._cubense_strain_NRRL36116_VCG01223
gaaatacgagcatggcaagttcttcggcgtcgtcgcctcgccgacctcgaacatagtatggtcctcgaaagaccgaacaggaaccagcgcgggacaggcgatcgtcgcagcga-atgaagaagttctctgctgggatatcaagaagggcgaaataacaaaccgctggagagatgaaagatgcacgattcccgtgactgccattgcgcaaagcaaatccgacaaggacgttttcgctgtgggatacgaggatggtagtattcgattatgggacagcaaaatttcctccgtcatcctcaacttcaatggtcataagtcggcaatcacaaaactcgttttcgacaagtctggtgtcagacttgccagcggctccaaagacaccgatatcatcatctgggatcttgtcgcggaagtcggccaatttaagctacgaggacacaaggatcaggtgactggccttcattttgttgagccagaacctcaggtccaggatgaagacggtgcgcacgcgatggtccttgatggtgaaggaacacacgacggcttcttattaacgactggcaaagattcgctcatcaagctgtgggatctatcgtcaaggcactgcatagaaacacacatatcgcagacaaacggcgagtgctgggctctcgggttggccccagactacagtggatgtgtcactgccggaaatgacggcgagatcaaagtttggtcgttggacgccgacggccttgcattgagcgcccgtcaagttgatacacctgctgcagtccaatatcttcaggatcgcggaacattacatcgacagagtaaggacaggacaaccgaagttatcttccacccaaagaaagattactttgcagttcatggctcagaaaagggtgttgatgtgtggagaatacggtccgaggccgaaataaaaaaagcactggctcgtaagcgaagaagacgtcgagagaaggcgaaggatgggagggttgttgaggaggagaccaatgcagaggagccagtggatgtttcaaaggcagacattagcgacgtctttgttcaatatgtcattgtacgaacaggaggcaaggtgcgctctgttgactgggccctccctagcggacaaaaggatcttcacctgctggtaggaaccacaaacaacctgctcgagtattacagcctaccatctaaggagaagagcgaaaagtcaaagaaggacgacgtccctgattatacgagagcgctatccgttgaactccccggtcaccgaacagatatcagggcgctatcgctgagctcggatgacaagatgctggcatctgcatcgaatggtagcttgaagatctggaacataaagacacagaactgcattcggacattcgagtgcggctatgcgctatgctgttcttttctcccaggagacaaagtcgttgtggttggcaccaagagtggtgaactgcagctctttgatgtggcctcggctgcactgcttgatagtgtcgatgctcacgagggtgccatctggtctctcaacgtccaccctgatggccagtccgtcgtctcaggcagtgctgacaagacagccaagttctgggatttcaagatcgtacaggaggaagtgctcggtacaagaagaacaacaccgaagctcaagctgcaacagtcgagaacactcaaggtttctgacgatattctgagcctcaagttctcaccagatgctcgacttattgctgttgccctcctcgataacacggtcaaggttttcttcgttgactccctcaaactctaccttaatctttatggtcacaaacttcctgttcttagtatggatatctcatttgacagcaagttgatcgtcacaagttcagccgacaagaacatcagaatatggggtcttgatttcggtgactgccacaaagctctcttcgggcaccaggacagtatccttcaggtcgccttcgtacctcacaacaacgacggcaacggccaccatttcttcagcagcagcaaggatcgcacaatccgatattgggatggtgataaattcgagcagatccagagactggatggtcaccatggcgaggtgtgggctattgccgttgcccatagcggcgacctcttggttagtgccggccatgataagagcatccgagtctgggatgaaacagaggagcagattttcctcgaggaagagcgcgagaaggagattgaggaactatacgagagcactcttacgacatcactggagcgagaccctgacgctcaagatgagaataatgaggttgctgcggcaagcaagcagaccacagagactcttatggctggtgagaggatagcagaagctctcgagatgggcatggccgatctcaacctactcagagagtacgaggaagccaaactcacaaaccctcatgcccaacctcctcaacggaaccccgtcttccttgccctcggaaacatcaccgccgaggcttatgtcctctctgttttacaaaagatcaaggcttcggcgctgcacgatgcactgctggtactcccctttgcctccgttcccatcctcttcactttccttaacattttcgcgatgcgatccatgaacatgcccttgacatgtcgcatccttttcttcatgctgaaaacgcaccataagcagattgttgccagccgcaccatgaaggctatgcttgacggcatccgtgtgaacctccgtgcttctctcaagcgccagaaggatgagatgggagttaacattgctgcccttaaggttgtgggtatgcagattcgtgacaaaagcatcaaggactatgtggatgagaattgggaggaggagagcgatgagaggaatgctaagaagagaacgttcgttcacgttgcttaa
>Fusarium_oxysporum_f._sp._cubense_strain_NRRL36115_VCG01224
gaaatacgagcatggcaagttcttcggcgtcgtcgcctcgccgacctcgaacatagtatggtcctcgaaagaccgaacaggaaccagcgcgggacaggcgatcgtcgcagcga-atgaagaggttctctgctgggatatcaagaagggcgaaataacaaaccgctggagagatgaaagatgcacgattcccgtgactgccattgcgcaaagcaaatccgacaaggacgttttcgctgtgggatacgaggatggtagtattcgattatgggacagcaaaatttcctccgtcatcctcaacttcaatggtcataagtcggcaatcacaaaactcgttttcgacaagtctggtgtcagacttgccagcggctccaaagacaccgatatcatcatctgggatcttgtcgcggaagtcggccaatttaagctacgaggacacaaggatcaggtgactggccttcattttgttgagccagaacctcaggtccaggatgaagacggtgcgcacgcgatggtccttgatggtgaaggaacacacgacggcttcttattaacgactggcaaagattcgctcatcaagctgtgggatctatcgtcaaggcactgcatagaaacacacatatcgcagacaaacggcgagtgctgggctctcgggttggccccagactacagtggatgtgtcactgccggaaatgacggcgagatcaaagtttggtcgttggacgccgacggccttgcattgagcgcccgtcaagttgatacacctgctgcagtccaatatcttcaggatcgcggaacattacatcgacagagtaaggacaggacaaccgaagttatcttccacccaaagaaagattactttgcagttcatggctcagaaaagggtgttgatgtgtggagaatacggtccgaggccgaaataaaaaaagcactggctcgtaagcgaagaagacgtcgagagaaggcgaaggatgggagggtcgttgaggaggagaccaatgcagaggagccagtggatgtttcaaaggcagacattagcgacgtctttgttcaatatgtcattgtacgaacaggaggcaaggtgcgctctgttgactgggccctccctagcggacaaaaggatcttcacctgctggtaggaaccacaaacaacctgctcgagtattacagcctaccatctaaggagaagagcgaaaagtcaaagaaggacgacgtccctgattatacgagagcgctatccgttgaactccccggtcaccgaacagatatcagggcgctatcgctgagctcggatgacaagatgctggcatctgcatcgaatggtagcttgaagatctggaacataaagacacagaactgcattcggacattcgagtgcggctatgcgctatgctgttcttttctcccaggagacaaagtcgttgtggttggcaccaagagtggtgaactgcagctctttgatgtggcctcggctgcactgcttgatagtgtcgatgctcacgagggtgccatctggtctctcaacgtccaccctgatggccagtccgtcgtctcaggcagtgctgacaagacagccaagttctgggatttcaagatcgtacaggaggaagtgctcggtacaagaagaacaacaccgaagctcaagctgcaacagtcgagaacactcaaggtttctgacgatattctgagcctcaagttctcaccagatgctcgacttattgctgttgccctcctcgataacacggtcaaggttttcttcgttgactccctcaaactctaccttaatctttatggtcacaaacttcctgttcttagtatggatatctcatttgacagcaagttgatcgtcacaagttcagccgacaagaacatcagaatatggggtcttgatttcggtgactgccacaaagctctcttcgggcaccaggacagtatccttcaggtcgccttcgtacctcacaacaacgacggcaacggccaccatttcttcagcagcagcaaggatcgcacaatccgatattgggatggtgataaattcgagcagatccagagactggatggtcaccatggcgaggtgtgggctattgccgttgcccatagcggcgacctcttggttagtgccggccatgataagagcatccgagtctgggatgaaacagaggagcagattttcctcgaggaagagcgcgagaaggagattgaggaactatacgagagcactcttacgacatcactggagcgagaccctgatgctcaagatgagaataatgaggttgctgcgacaagcaagcagaccacagagactcttatggctggtgagaggatagcagaagctctcgagatgggcatggccgatctcaacctactcagagagtacgaggaagccaaactcacaaaccctcatgcccaacctcctcaacggaaccccgtcttccttgccctcggaaacatcaccgccgaggcttatgtcctctctgttttacaaaagatcaaggcttcggcgctgcacgatgcactgctggtactcccctttgcctccgttcccatcctcttcactttccttaacattttcgcgatgcgatccatgaacatgcccttgacatgtcgcatccttttcttcatgctgaaaacgcaccataagcagattgttgccagccgcaccatgaaggctatgcttgacggcatccgtgtgaacctccgtgcttctctcaagcgccagaaggatgagatgggagttaacattgctgcccttaaggttgtgggtatgcagattcgtgacaaaagcatcaaggactatgtggatgagaattgggaggaggagagcgatgaaaggaatgctaagaagagaacgttcgttcatgttgcttaa
>Fusarium_oxysporum_non-pathogen_strain_CAV553
gaaatacgagcatggcaagttcttcggcgtcgtcgcctcgccgacctcgaacatagtatggtcctcgaaagaccgaacaggaaccagcgcgggacaggcgatcgtcgcagcga-atgaagaggttctctgctgggatatcaagaagggcgaaataacaaaccgctggagagatgaaagatgcacgattcccgtgactgccattgcgcaaagcaaatccgacaaggacgttttcgctgtgggatacgaggatggtagtattcgattatgggacagcaaaatttcctccgtcatcctcaccttcaatggtcataagtcggcaatcacaaaactcgttttcgacaagtctggtgtcagacttgccagcggctccaaagacaccgatatcatcatctgggatcttgtcgcggaagtcggccaatttaagctacgaggacacaaggatcaggtgactggccttcattttgttgagccagaacctcaggtccaggatgaagacggtgcgcacgcgatggtccttgatggtgaaggaacacacgacggcttcttattaacgactggcaaagattcgctcatcaagctgtgggatctatcgtcaaggcactgcatagaaacacacatatcgcagacaaacggcgagtgctgggctctcgggttggccccagactacagtggatgtgtcactgccggaaatgacggcgagatcaaagtttggtcgttggacgctgacggccttgcattgagcgcccgtcaagttgatacacctgctgcagtccaatatcttcaggatcgcggaacattacatcgacagagtaaggacaggacaaccgaagttatcttccacccaaagaaagattactttgcagttcatggctcagaaaagggtgttgatgtgtggagaatacggtccgaggccgaaataaaaaaagcactggctcgtaagcgaagaagacgtcgagagaaggcgaaggatgggagggtcgttgaggaggagaccaatgcagaggagccagtggatgtttcaaaggcagacattagcgacgtctttgttcaatatgtcattgtacgaacaggaggcaaggtgcgctctgttgactgggccctccctagcggacaaaaggatcttcacctgctggtaggaaccacaaacaacctgctcgagtattacagcctaccatctaaggagaagagcgaaaagtcaaagaaggacgacgtccctgattatacgagagcgctatccgttgaactccccggtcaccgaacagatatcagggcgctatcgctgagctcggatgacaagatgctggcatctgcatcgaatggtagcttgaagatctggaacataaagacacagaactgcattcggacattcgagtgcggctatgcgctatgctgttcttttctcccaggagacaaagtcgttgtggttggcaccaagagtggtgaactgcagctctttgatgtggcctcggctgcactgcttgatagtgtcgatgctcacgagggtgccatctggtctctcaacgtccaccctgatggccagtccgtcgtctcaggcagtgctgacaagacagccaagttctgggatttcaagatcgtacaggaggaagtgctcggtacaagaagaacaacaccgaagctcaagctgcaacagtcgagaacactcaaggtttctgacgatattctgagcctcaagttctcaccagatgctcgacttattgctgttgccctcctcgataacacggtcaaggttttcttcgttgactccctcaaactctaccttaatctttatggtcacaaacttcctgttcttagtatggatatctcatttgacagcaagttgatcgtcacaagttcagccgacaagaacatcagaatatggggtcttgatttcggtgactgccacaaagctctcttcgggcaccaggacagtatccttcaggtcgccttcgtacctcacaacaacgacggcaacggccaccatttcttcagcagcagcaaggatcgcacaatccgatattgggatggtgataaattcgagcagatccagagactggatggtcaccatggcgaggtgtgggctattgccgttgcccatagcggcgacctcttggttagtgccggccatgataagagcatccgagtctgggatgaaacagaggagcagattttcctcgaggaagagcgcgagaaggagattgaggaactatacgagagcactcttacgacatcactggagcgagaccctgatgctcaagatgagaataatgaggttgctgcggcaagcaagcagaccacagagactcttatggctggtgagaggatagcagaagctctcgagatgggcatggccgatctcaacctactcagagagtacgaggaagccaaactcacaaaccctcatgcccaacctcctcaacggaaccccgtcttccttgccctcggaaacatcaccgccgaggcttatgtcctctctgttttacaaaagatcaaggcttcggcgctgcacgatgcactgctggtactcccctttgcctccgttcccatcctcttcactttccttaacattttcgcgatgcgatccatgaacatgcccttgacatgtcgcatccttttcttcatgctgaaaacgcaccataagcagattgttgccagccgcaccatgaaggctatgcttgacggcatccgtgtgaacctccgtgcttctctcaagcgccagaaggatgagatgggagttaacattgctgcccttaaggttgtgggtatgcagattcgtgacaaaagcatcaaggactatgtggatgagaattgggaggaggagagcgatgagaggaatgctaagaagagaacgttcgttcacgttgcttaa
>Fusarium_oxysporum_non-pathogen_strain_CAV225
gaaatacgagcatggcaagttcttcggcgtcgtcgcctcgccgacctcgaacatagtatggtcctcgaaagaccgaacaggaaccagcgcgggacaggcgatcgtcgcagcga-atgaagaggttctctgctgggatatcaagaagggcgaaataacaaaccgctggagagatgaaagatgcacgattcccgtgactgccattgcgcaaagcaaatccgacaaggacgttttcgctgtgggatacgaggatggtagtattcgattatgggacagcaaaatttcctccgtcatcctcaacttcaatggtcataagtcggcaatcacaaaactcgttttcgacaagtctggtgtcaggcttgccagcggctccaaagacaccgatatcatcatctgggatcttgtcgcggaagtcggccaatttaagctacgaggacacaaggatcaggtgactggccttcattttgttgagccagaacctcaggtccaggatgaagacggtgcgcacgcgatggtccttgatggtgaaggaacacacgacggcttcttattaacgactggcaaagattcgctcatcaagctgtgggatctatcgtcaaggcactgcatagaaacacacatatcgcagacaaacggcgagtgttgggctctcgggttggccccagactacagtggatgtgtcactgccggaaatgacggcgagatcaaagtttggtcgttggacgccgacggccttgcattgagcgcccgtcaagttgatatacctgctgcagtccaatatcttcaggatcgcggaacattacatcgacagagtaaggacaggacaaccgaagttatcttccacccaaagaaagattactttgcagttcatggctcagaaaagggtgttgatgtgtggagaatacggtccgaggccgaaataaaaaaagcactggctcgtaagcgaagaagacgtcgagagaaggcgaaggatgggagggtcgttgaggaggagaccaatgcagaggagccagtggatgtttcaaaggcagacattagcgacgtctttgttcaatatgtcattgtacgaacaggaggcaaggtgcgctctgttgactgggccctccctagcggacaaaaggatcttcacctgctggtaggaaccacaaataacctgctcgagtattacagcctaccatctaaggagaagagcgaaaagtcaaagaaggacgacgtccctgattatacgagagcgctatccgttgaactccccggtcaccgaacagatatcagggcgctatcgctgagctcggatgacaagatgctggcatctgcatcgaatggtagcttgaagatctggaacataaagacacagaactgcattcggacattcgagtgcggctatgcgctatgctgttcttttctcccaggagacaaagtcgttgtggttggcaccaagagtggtgaactgcagctctttgatgtggcctcggctgcactgcttgatagtgtcgatgctcacgagggtgccatctggtctctcaacgtccaccctgatggccagtccgtcgtctcaggcagtgctgacaagacagccaagttctgggatttcaagatcgtacaggaggaagtgctcggtacaagaagaacaacaccgaagctcaagctgcaacagtcgagaacactcaaggtttctgacgatattctgagcctcaagttctcaccagatgctcgacttattgctgttgccctcctcgataacacggtcaaggttttcttcgttgactccctcaaactctaccttaatctttatggtcacaaacttcctgttcttagtatggatatctcatttgacagcaagttgatcgtcacaagttcagccgacaagaacatcagaatatggggtcttgatttcggtgactgccacaaagctctcttcgggcaccaggacagtatccttcaggtcgccttcgtacctcacaacaacgacggcaacggccaccatttcttcagcagcagcaaggatcgcacaatccgatattgggatggtgataaattcgagcagatccagagactggatggtcaccatggcgaggtgtgggctattgccgttgcccatagcggcgacctcttggttagtgccggccatgataagagcatccgagtctgggatgaaacagaggagcagattttcctcgaggaagagcgcgagaaggagattgaggaactatacgagagcactcttacgacatcactggagcgagaccctgacgctcaagatgagaataatgaggttgctgcggcaagcaagcagaccacagagactcttatggctggtgagaggatagcagaagctctcgagatgggcatggccgatctcaacctactcagagagtacgaggaagccaaactcacaaaccctcatgcccaacctcctcaacggaaccccgtcttccttgccctcggaaacatcaccgccgaggcttatgtcctctctgttttacaaaagatcaaggcttcggcgctgcacgatgcactgctggtactcccctttgcctccgttcccatcctcttcactttccttaacattttcgcgatgcgatccatgaacatgcccttgacatgtcgcatccttttcttcatgctgaaaacgcaccataagcagattgttgccagccgcaccatgaaggctatgcttgacggcatccgtgtgaacctccgtgcttctctcaagcgccagaaggatgagatgggagttaacattgctgcccttaaggttgtgggtatgcagattcgtgacaaaagcatcaaggactatgtggatgagaattgggaggaggagagcgatgagaggaatgctaagaagagaacgttcgttcacgttgcttaa
>F._oxysporum_PHW815_supercont1.1_of_Fusarium_oxysporum_PHW815_DNA_1487702-1490836_-
GAAATACGAGCATGGCAAGTTCTTCGGCGTCGTCGCCTCGCCGACCTCGAACATAGTATGGTCCTCGAAAGACCGAACAGGAACCAGCGCGGGACAGGCGATCGTCGCAGCGA-ATGAAGAGGTTCTCTGCTGGGATATCAAGAAGGGCGAAATAACAAACCGCTGGAGAGATGAAAGATGCACGATTCCCGTGACTGCCATTGCGCAAAGCAAATCCGACAAGGACGTTTTCGCTGTGGGATACGAGGATGGTAGTATTCGATTATGGGACAGCAAAATTTCCTCCGTCATCCTCAACTTCAATGGTCATAAGTCGGCAATCACAAAACTCGTTTTCGACAAGTCTGGTGTCAGACTTGCCAGCGGCTCCAAAGACACCGATATCATCATCTGGGATCTTGTCGCGGAAGTCGGCCAATTTAAGCTACGAGGACACAAGGATCAGGTGACTGGCCTTCATTTTGTTGAGCCAGAACCTCAGGTCCAGGATGAAGACGGTGCGCACGCGATGGTCCTTGATGGTGAAGGAACACACGACGGCTTCTTATTAACGACTGGCAAAGATTCGCTCATCAAGCTGTGGGATCTATCGTCAAGGCACTGCATAGAAACACACATATCGCAGACAAACGGCGAGTGCTGGGCTCTCGGGTTGGCCCCAGACTACAGTGGATGTGTCACTGCCGGAAATGACGGCGAGATCAAAGTTTGGTCGTTGGACGCTGACGGCCTTGCATTGAGCGCCCGTCAAGTTGATACACCTGCTGCAGTCCAATATCTTCAGGATCGCGGAACATTACATCGACAGAGTAAGGACAGGACAACCGAAGTTATCTTCCACCCAAAGAAAGATTACTTTGCAGTTCATGGCTCAGAAAAGGGTGTTGATGTGTGGAGAATACGGTCCGAGGCCGAAATAAAAAAAGCACTGGCTCGTAAGCGAAGAAGACGTCGAGAGAAGGCGAAGGATGGGAGGGTCGTTGAGGAGGAGACCAATGCAGAGGAGCCAGTGGATGTTTCAAAGGCAGACATTAGCGACGTCTTTGTTCAATATGTCATTGTACGAACAGGAGGCAAGGTGCGCTCTGTTGACTGGGCCCTCCCTAGCGGACAAAAGGATCTTCACCTGCTGGTAGGAACCACAAACAACCTGCTCGAGTATTACAGCCTACCATCTAAGGAGAAGAGCGAAAAGTCAAAGAAGGACGACGTCCCTGATTATACGAGAGCGCTATCCGTTGAACTCCCCGGTCACCGAACAGATATCAGGGCGCTATCGCTGAGCTCGGATGACAAGATGCTGGCATCTGCATCGAATGGTAGCTTGAAGATCTGGAACATAAAGACACAGAACTGCATTCGGACATTCGAGTGCGGCTATGCGCTATGCTGTTCTTTTCTCCCAGGAGACAAAGTCGTTGTGGTTGGCACCAAGAGTGGTGAACTGCAGCTCTTTGATGTGGCCTCGGCTGCACTGCTTGATAGTGTCGATGCTCACGAGGGTGCCATCTGGTCTCTCAACGTCCACCCTGATGGCCAGTCCGTCGTCTCAGGCAGTGCTGACAAGACAGCCAAGTTCTGGGATTTCAAGATCGTACAGGAGGAAGTGCTCGGTACAAGAAGAACAACACCGAAGCTCAAGCTGCAACAGTCGAGAACACTCAAGGTTTCTGACGATATTCTGAGCCTCAAGTTCTCACCAGATGCTCGACTTATTGCTGTTGCCCTCCTCGATAACACGGTCAAGGTTTTCTTCGTTGACTCCCTCAAACTCTACCTTAATCTTTATGGTCACAAACTTCCTGTTCTTAGTATGGATATCTCATTTGACAGCAAGTTGATCGTCACAAGTTCAGCCGACAAGAACATCAGAATATGGGGTCTTGATTTCGGTGACTGCCACAAAGCTCTCTTCGGGCACCAGGACAGTATCCTTCAGGTCGCCTTCGTACCTCACAACAACGACGGCAACGGCCACCATTTCTTCAGCAGCAGCAAGGATCGCACAATCCGATATTGGGATGGTGATAAATTCGAGCAGATCCAGAGACTGGATGGTCACCATGGCGAGGTGTGGGCTATTGCCGTTGCCCATAGCGGCGACCTCTTGGTTAGTGCCGGCCATGATAAGAGCATCCGAGTCTGGGATGAAACAGAGGAGCAGATTTTCCTCGAGGAAGAGCGCGAGAAGGAGATTGAGGAACTATACGAGAGCACTCTTACGACATCACTGGAGCGAGACCCTGATGCTCAAGATGAGAATAATGAGGTTGCTGCGGCAAGCAAGCAGACCACAGAGACTCTTATGGCTGGTGAGAGGATAGCAGAAGCTCTCGAGATGGGCATGGCCGATCTCAACCTACTCAGAGAGTACGAGGAAGCCAAACTCACAAACCCTCATGCCCAACCTCCTCAACGGAACCCCGTCTTCCTTGCCCTCGGAAACATCACCGCCGAGGCTTATGTCCTCTCTGTTTTACAAAAGATCAAGGCTTCGGCGCTGCACGATGCACTGCTGGTACTCCCCTTTGCCTCCGTTCCCATCCTCTTCACTTTCCTTAACATTTTCGCGATGCGATCCATGAACATGCCCTTGACATGTCGCATCCTTTTCTTCATGCTGAAAACGCACCATAAGCAGATTGTTGCCAGCCGCACCATGAAGGCTATGCTTGACGGCATCCGTGTGAACCTCCGTGCTTCTCTCAAGCGCCAGAAGGATGAGATGGGAGTTAACATTGCTGCCCTTAAGGTTGTGGGTATGCAGATTCGTGACAAAAGCATCAAGGACTATGTGGATGAGAATTGGGAGGAGGAGAGCGATGAGAGGAATGCTAAGAAGAGAACGTTCGTTCACGTTGCTTAA
>F._oxysporum_HDV247_supercont1.2_of_Fusarium_oxysporum_HDV247_DNA_2473045-2476179_+
GAAATACGAGCATGGCAAGTTCTTCGGCGTCGTCGCCTCGCCGACCTCGAACATAGTATGGTCCTCGAAAGACCGAACAGGAACCAGCGCGGGACAGGCGATCGTCGCAGCGA-ATGAAGAGGTTCTCTGCTGGGATATCAAGAAGGGCGAAATAACAAACCGCTGGAGAGATGAAAGATGCACGATTCCCGTGACTGCCATTGCGCAAAGCAAATCCGACAAGGACGTTTTCGCTGTGGGATACGAGGATGGTAGTATTCGATTATGGGACAGCAAAATTTCCTCCGTCATCCTCAACTTCAATGGTCATAAGTCGGCAATCACAAAACTCGTTTTCGACAAGTCTGGTGTCAGACTTGCCAGCGGCTCCAAAGACACCGATATCATCATCTGGGATCTTGTCGCGGAAGTCGGCCAATTTAAGCTACGAGGACACAAGGATCAGGTGACTGGCCTTCATTTTGTTGAGCCAGAACCTCAGGTCCAGGATGAAGACGGTGCGCACGCGATGGTCCTTGATGGTGAAGGAACACACGACGGCTTCTTATTAACGACTGGCAAAGATTCGCTCATCAAGCTGTGGGATCTATCGTCAAGGCACTGCATAGAAACACACATATCGCAGACAAACGGCGAGTGCTGGGCTCTCGGGTTGGCCCCAGACTACAGTGGATGTGTCACTGCCGGAAATGACGGCGAGATCAAAGTTTGGTCGTTGGACGCTGACGGCCTTGCATTGAGCGCCCGTCAAGTTGATACACCTGCTGCAGTCCAATATCTTCAGGATCGCGGAACATTACATCGACAGAGTAAGGACAGGACAACCGAAGTTATCTTCCACCCAAAGAAAGATTACTTTGCAGTTCATGGCTCAGAAAAGGGTGTTGATGTGTGGAGAATACGGTCCGAGGCCGAAATAAAAAAAGCACTGGCTCGTAAGCGAAGAAGACGTCGAGAGAAGGCGAAGGATGGGAGGGTCGTTGAGGAGGAGACCAATGCAGAGGAGCCAGTGGATGTTTCAAAGGCAGACATTAGCGACGTCTTTGTTCAATATGTCATTGTACGAACAGGAGGCAAGGTGCGCTCTGTTGACTGGGCCTTCCCTAGCGGACAAAAGGATCTTCACCTGCTGGTAGGAACCACAAACAACCTGCTCGAGTATTACAGCCTACCATCTAAGGAGAAGAGCGAAAAGTCAAAGAAGGACGACGTCCCTGATTATACGAGAGCGCTATCCGTTGAACTCCCCGGTCACCGAACAGATATCAGGGCGCTATCGCTGAGCTCGGATGACAAGATGCTGGCATCTGCATCGAATGGTAGCTTGAAGATCTGGAACATAAAGACACAGAACTGCATTCGGACATTCGAGTGCGGCTATGCGCTATGCTGTTCTTTTCTCCCAGGAGACAAAGTCGTTGTGGTTGGCACCAAGAGTGGTGAACTGCAGCTCTTTGATGTGGCCTCGGCTGCACTGCTTGATAGTGTCGATGCTCACGAGGGTGCCATCTGGTCTCTCAACGTCCACCCTGATGGCCAGTCCGTCGTCTCAGGCAGTGCTGACAAGACAGCCAAGTTCTGGGATTTCAAGATCGTACAGGAGGAAGTGCTCGGTACAAGAAGAACAACACCGAAGCTCAAGCTGCAACAGTCGAGAACACTCAAGGTTTCTGACGATATTCTGAGCCTCAAGTTCTCACCAGATGCTCGACTTATTGCTGTTGCCCTCCTCGATAACACGGTCAAGGTTTTCTTCGTTGACTCCCTCAAACTCTACCTTAATCTTTATGGTCACAAACTTCCTGTTCTTAGTATGGATATCTCATTTGACAGCAAGTTGATCGTCACAAGTTCAGCCGACAAGAACATCAGAATATGGGGTCTTGATTTCGGTGACTGCCACAAAGCTCTCTTCGGGCACCAGGACAGTATCCTTCAGGTCGCCTTCGTACCTCACAACAACGACGGCAACGGCCACCATTTCTTCAGCAGCAGCAAGGATCGCACAATCCGATATTGGGATGGTGATAAATTCGAGCAGATCCAGAGACTGGATGGTCACCATGGCGAGGTGTGGGCTATTGCCGTTGCCCATAGCGGCGACCTCTTGGTTAGTGCCGGCCATGATAAGAGCATCCGAGTCTGGGATGAAACAGAGGAGCAGATTTTCCTCGAGGAAGAGCGCGAGAAGGAGATTGAGGAACTATACGAGAGCACTCTTACGACATCACTGGAGCGAGACCCTGATGCTCAAGATGAGAATAATGAGGTTGCTGCGGCAAGCAAGCAGACCACAGAGACTCTTATGGCTGGTGAGAGGATAGCAGAAGCTCTCGAGATGGGCATGGCCGATCTCAACCTACTCAGAGAGTACGAGGAAGCCAAACTCACAAACCCTCATGCCCAACCTCCTCAACGGAACCCCGTCTTCCTTGCCCTCGGAAACATCACCGCCGAGGCTTATGTCCTCTCTGTTTTACAAAAGATCAAGGCTTCGGCGCTGCACGATGCACTGCTGGTACTCCCCTTTGCCTCCGTTCCCATCCTCTTCACTTTCCTTAACATTTTCGCGATGCGATCCATGAACATGCCCTTGACATGTCGCATCCTTTTCTTCATGCTGAAAACGCACCATAAGCAGATTGTTGCCAGCCGCACCATGAAGGCTATGCTTGACGGCATCCGTGTGAACCTCCGTGCTTCTCTCAAGCGCCAGAAGGATGAGATGGGAGTTAACATTGCTGCCCTTAAGGTTGTGGGTATGCAGATTCGTGACAAAAGCATCAAGGACTATGTGGATGAGAATTGGGAGGAGGAGAGCGATGAGAGGAATGCTAAGAAGAGAACGTTCGTTCACGTTGCTTAA
>F._oxysporum_PHW808_supercont1.49_of_Fusarium_oxysporum_PHW808_DNA_66779-69913_+
GAAATACGAGCATGGCAAGTTCTTCGGCGTCGTCGCCTCGCCGACCTCGAACATAGTATGGTCCTCGAAAGACCGAACAGGAACCAGCGCGGGACAGGCGATCGTCGCAGCGA-ATGAAGAGGTTCTCTGCTGGGATATCAAGAAGGGCGAAATAACAAACCGCTGGAGAGATGAAAGATGCACGATTCCCGTGACTGCCATTGCGCAAAGCAAATCCGACAAGGACGTTTTCGCCGTGGGATACGAGGATGGTAGTATTCGATTATGGGACAGCAAAATTTCCTCCGTCATCCTCAACTTCAATGGTCATAAGTCGGCAATCACAAAACTCGTTTTCGACAAGTCTGGTGTCAGACTTGCCAGCGGCTCCAAAGACACCGATATCATCATCTGGGATCTTGTCGCGGAAGTCGGCCAATTTAAGCTACGAGGACACAAGGATCAGGTGACTGGCCTTCATTTTGTTGAGCCAGAACCTCAGGTCCAGGATGAAGACGGTGCGCACGCGATGGTCCTTGATGGTGAAGGAACACACGACGGCTTCTTATTAACGACTGGCAAAGATTCGCTCATCAAGCTGTGGGATCTATCGTCAAGGCACTGCATAGAAACACACATATCGCAGACAAACGGCGAGTGCTGGGCTCTCGGGTTGGCCCCAGACTACAGTGGATGTGTCACTGCCGGAAATGACGGCGAGATCAAAGTTTGGTCGTTGGACGCCGACGGCCTTGCATTGAGCGCCCGTCAAGTTGATACACCTGCTGCAGTCCAATATCTTCAGGATCGCGGAACATTACATCGACAGAGTAAGGACAGGACAACCGAAGTTATCTTCCACCCAAAGAAAGATTACTTTGCAGTTCATGGCTCAGAAAAGGGTGTTGATGTGTGGAGAATACGGTCCGAGGCCGAAATAAAAAAAGCACTGGCTCGTAAGCGAAGAAGACGTCGAGAGAAGGCGAAGGATGGGAGGGTCGTTGAGGAGGAGACCAATGCAGAGGAGCCAGTGGATGTTTCAAAGGCAGACATTAGCGACGTCTTTGTTCAATATGTCATTGTACGAACAGGAGGCAAGGTGCGCTCTGTTGACTGGGCCCTCCCTAGCGGACAAAAGGATCTTCACCTGCTGGTAGGAACCACAAACAACCTGCTCGAGTATTACAGCCTACCATCTAAGGAGAAGAGCGAAAAGTCAAAGAAGGACGACGTCCCTGATTATACGAGAGCGCTATCCGTTGAACTCCCCGGTCACCGAACAGATATCAGGGCGCTATCGCTGAGCTCGGATGACAAGATGCTGGCATCTGCATCGAATGGTAGCTTGAAGATCTGGAACATAAAGACACAGAACTGCATTCGGACATTCGAGTGCGGCTATGCGCTATGCTGTTCTTTTCTCCCAGGAGACAAAGTCGTTGTGGTTGGCACCAAGAGTGGTGAACTGCAGCTCTTTGATGTGGCCTCGGCTGCACTGCTTGATAGTGTCGATGCTCACGAGGGTGCCATCTGGTCTCTCAACGTCCACCCTGATGGCCAGTCCGTCGTCTCAGGCAGTGCTGACAAGACAGCCAAGTTCTGGGATTTCAAGATCGTACAGGAGGAAGTGCTCGGTACAAGAAGAACAACACCGAAGCTCAAGCTGCAACAGTCGAGAACACTCAAGGTTTCTGACGATATTCTGAGCCTCAAGTTCTCACCAGATGCTCGACTTATTGCTGTTGCCCTCCTCGATAACACGGTCAAGGTTTTCTTCGTTGACTCCCTCAAACTCTACCTTAATCTTTATGGTCACAAACTTCCTGTTCTTAGTATGGATATCTCATTTGACAGCAAGTTGATCGTCACAAGTTCAGCCGACAAGAACATCAGAATATGGGGTCTTGATTTCGGTGACTGCCACAAAGCTCTCTTCGGGCACCAGGACAGTATCCTTCAGGTCGCCTTCGTACCTCACAACAACGACGGCAACGGCCACCATTTCTTCAGCAGCAGCAAGGATCGCACAATCCGATATTGGGATGGTGATAAATTCGAGCAGATCCAGAGACTGGATGGTCACCATGGCGAGGTGTGGGCTATTGCCGTTGCCCATAGCGGCGACCTCTTGGTTAGTGCCGGCCATGATAAGAGCATCCGAGTCTGGGATGAAACAGAGGAGCAGATTTTCCTCGAGGAAGAGCGCGAGAAGGAGATTGAGGAACTATACGAGAGCACTCTTACGACATCACTGGAGCGAGACCCTGATGCTCAAGATGAGAATAATGAGGTTGCTGCGGCAAGCAAGCAAACCACAGAGACTCTTATGGCTGGTGAGAGGATAGCAGAAGCTCTCGAGATGGGCATGGCCGATCTCAACCTACTCAGAGAGTACGAGGAAGCCAAACTCACAAACCCTCATGCCCAACCTCCTCAACGGAACCCCGTCTTCCTTGCCCTCGGAAACATCACCGCCGAGGCTTATGTCCTCTCTGTTTTACAAAAGATCAAGGCTTCGGCGCTGCACGATGCACTGCTGGTACTCCCCTTTGCCTCCGTTCCCATCCTCTTCACTTTCCTTAACATTTTCGCGATGCGATCCATGAACATGCCCTTGACATGTCGCATCCTTTTCTTCATGCTGAAAACGCACCATAAGCAGATTGTTGCCAGCCGCACCATGAAGGCTATGCTTGACGGCATCCGTGTGAACCTCCGTGCTTCTCTCAAGCGCCAGAAGGATGAGATGGGAGTTAACATTGCTGCCCTTAAGGTTGTGGGTATGCAGATTCGTGACAAAAGCATCAAGGACTATGTGGATGAGAATTGGGAGGAGGAGAGCGATGAGAGGAATGCTAAGAAGAGAACGTTCGTTCACGTTGCTTAA
>F._oxysporum_Fo5176_(454)_supercont1.3673_of_Fusarium_oxysporum_Fo5176_DNA_66298-69432_+
GAAATACGAGCATGGCAAGTTCTTCGGCGTCGTCGCCTCGCCGACCTCGAACATAGTATGGTCCTCGAAAGACCGAACAGGAACCAGCGCGGGACAGGCGATCGTCGCAGCGA-ATGAAGAGGTTCTCTGCTGGGATATCAAGAAGGGCGAAATAACAAACCGCTGGAGAGATGAAAGATGCACGATTCCCGTGACTGCCATTGCGCAAAGCAAATCCGACAAGGACGTTTTCGCCGTGGGATACGAGGATGGTAGTATTCGATTATGGGACAGCAAAATTTCCTCCGTCATCCTCAACTTCAATGGTCATAAGTCGGCAATCACAAAACTCGTTTTCGACAAGTCTGGTGTCAGACTTGCCAGCGGCTCCAAAGACACCGATATCATCATCTGGGATCTTGTCGCGGAAGTCGGCCAATTTAAGCTACGAGGACACAAGGATCAGGTGACTGGCCTTCATTTTGTTGAGCCAGAACCTCAGGTCCAGGATGAAGACGGTGCGCACGCGATGGTCCTTGATGGTGAAGGAACACACGACGGCTTCTTATTAACGACTGGCAAAGATTCGCTCATCAAGCTGTGGGATCTATCGTCAAGGCACTGCATAGAAACACACATATCGCAGACAAACGGCGAGTGCTGGGCTCTCGGGTTGGCCCCAGACTACAGTGGATGTGTCACTGCCGGAAATGACGGCGAGATCAAAGTTTGGTCGTTGGACGCCGACGGCCTTGCATTGAGCGCCCGTCAAGTTGATACACCTGCTGCAGTCCAATATCTTCAGGATCGCGGAACATTACATCGACAGAGTAAGGACAGGACAACCGAAGTTATCTTCCACCCAAAGAAAGATTACTTTGCAGTTCATGGCTCAGAAAAGGGTGTTGATGTGTGGAGAATACGGTCCGAGGCCGAAATAAAAAAAGCACTGGCTCGTAAGCGAAGAAGACGTCGAGAGAAGGCGAAGGATGGGAGGGTCGTTGAGGAGGAGACCAATGCAGAGGAGCCAGTGGATGTTTCAAAGGCAGACATTAGCGACGTCTTTGTTCAATATGTCATTGTACGAACAGGAGGCAAGGTGCGCTCTGTTGACTGGGCCCTCCCTAGCGGACAAAAGGATCTTCACCTGCTGGTAGGAACCACAAACAACCTGCTCGAGTATTACAGCCTACCATCTAAGGAGAAGAGCGAAAAGTCAAAGAAGGACGACGTCCCTGATTATACGAGAGCGCTATCCGTTGAACTCCCCGGTCACCGAACAGATATCAGGGCGCTATCGCTGAGCTCGGATGACAAGATGCTGGCATCTGCATCGAATGGTAGCTTGAAGATCTGGAACATAAAGACACAGAACTGCATTCGGACATTCGAGTGCGGCTATGCGCTATGCTGTTCTTTTCTCCCAGGAGACAAAGTCGTTGTGGTTGGCACCAAGAGTGGTGAACTGCAGCTCTTTGATGTGGCCTCGGCTGCACTGCTTGATAGTGTCGATGCTCACGAGGGTGCCATCTGGTCTCTCAACGTCCACCCTGATGGCCAGTCCGTCGTCTCAGGCAGTGCTGACAAGACAGCCAAGTTCTGGGATTTCAAGATCGTACAGGAGGAAGTGCTCGGTACAAGAAGAACAACACCGAAGCTCAAGCTGCAACAGTCGAGAACACTCAAGGTTTCTGACGATATTCTGAGCCTCAAGTTCTCACCAGATGCTCGACTTATTGCTGTTGCCCTCCTCGATAACACGGTCAAGGTTTTCTTCGTTGACTCCCTCAAACTCTACCTTAATCTTTATGGTCACAAACTTCCTGTTCTTAGTATGGATATCTCATTTGACAGCAAGTTGATCGTCACAAGTTCAGCCGACAAGAACATCAGAATATGGGGTCTTGATTTCGGTGACTGCCACAAAGCTCTCTTCGGGCACCAGGACAGTATCCTTCAGGTCGCCTTCGTACCTCACAACAACGACGGCAACGGCCACCATTTCTTCAGCAGCAGCAAGGATCGCACAATCCGATATTGGGATGGTGATAAATTCGAGCAGATCCAGAGACTGGATGGTCACCATGGCGAGGTGTGGGCTATTGCCGTTGCCCATAGCGGCGACCTCTTGGTTAGTGCCGGCCATGATAAGAGCATCCGAGTCTGGGATGAAACAGAGGAGCAGATTTTCCTCGAGGAAGAGCGCGAGAAGGAGATTGAGGAACTATACGAGAGCACTCTTACGACATCACTGGAGCGAGACCCTGATGCTCAAGATGAGAATAATGAGGTTGCTGCGGCAAGCAAGCAAACCACAGAGACTCTTATGGCTGGTGAGAGGATAGCAGAAGCTCTCGAGATGGGCATGGCCGATCTCAACCTACTCAGAGAGTACGAGGAAGCCAAACTCACAAACCCTCATGCCCAACCTCCTCAACGGAACCCCGTCTTCCTTGCCCTCGGAAACATCACCGCCGAGGCTTATGTCCTCTCTGTTTTACAAAAGATCAAGGCTTCGGCGCTGCACGATGCACTGCTGGTACTCCCCTTTGCCTCCGTTCCCATCCTCTTCACTTTCCTTAACATTTTCGCGATGCGATCCATGAACATGCCCTTGACATGTCGCATCCTTTTCTTCATGCTGAAAACGCACCATAAGCAGATTGTTGCCAGCCGCACCATGAAGGCTATGCTTGACGGCATCCGTGTGAACCTCCGTGCTTCTCTCAAGCGCCAGAAGGATGAGATGGGAGTTAACATTGCTGCCCTTAAGGTTGTGGGTATGCAGATTCGTGACAAAAGCATCAAGGACTATGTGGATGAGAATTGGGAGGAGGAGAGCGATGAGAGGAATGCTAAGAAGAGAACGTTCGTTCACGTTGCTTAA
>F._oxysporum_Cotton_supercont1.1_of_Fusarium_oxysporum_Cotton_DNA_1426949-1430084_-
GAAATACGAGCATGGCAAGTTCTTCGGCGTCGTCGCCTCGCCGACCTCGAACATAGTATGGTCCTCGAAAGACCGAACAGGAACCAGCGCGGGACAGGCGATCGTCGCAGCGA-ATGAAGAGGTTCTCTGCTGGGATATCAAGAAGGGCGAAATAACAAACCGCTGGAGAGATGAAAGATGCACGATTCCCGTGACTGCCATTGCGCAAAGCAAATCCGACAAGGACGTTTTCGCTGTGGGATACGAGGATGGTAGTATTCGATTATGGGACAGCAAAATTTCCTCCGTCATCCTCAACTTCAATGGTCATAAGTCGGCAATCACAAAACTCGTTTTCGACAAGTCTGGTGTCAGACTTGCCAGCGGCTCCAAAGACACCGATATCATCATCTGGGATCTTGTCGCGGAAGTCGGCCAATTTAAGCTACGAGGACACAAGGATCAGGTGACTGGCCTTCATTTTGTTGAGCCAGAACCTCAGGTCCAGGATGAAGACGGTGCGCACGCGATGGTCCTTGATGGTGAAGGAACACACGACGGCTTCTTATTAACGACTGGCAAAGATTCGCTTATCAAGCTGTGGGATCTATCGTCAAGGCACTGCATAGAAACACACATATCGCAGACAAACGGCGAGTGCTGGGCTCTCGGGTTGGCCCCAGACTACAGTGGATGTGTCACTGCCGGAAATGACGGCGAGATCAAAGTTTGGTCGTTGGACGCCGACGGCCTTGCATTGAGCGCCCGTCAAGTTGATACACCTGCTGCAGTCCAATATCTTCAGGATCGCGGAACATTACATCGACAGAGTAAGGACAGGACAACCGAAGTTATCTTCCACCCAAAGAAAGATTACTTTGCAGTTCATGGCTCAGAAAAGGGTGTTGATGTGTGGAGAATACGGTCCGAGGCCGAAATAAAAAAAGCACTGGCTCGTAAGCGAAGAAGACGTCGAGAGAAGGCGAAGGATGGGAGGGTCGTTGAGGAGGAGACCAATGCAGAGGAGCCAGTGGATGTTTCAAAGGCAGACATTAGCGACGTCTTTGTTCAATATGTCATTGTACGAACAGGAGGCAAGGTGCGCTCTGTTGACTGGGCCCTCCCTAGCGGACAAAAGGATCTTCACCTGCTGGTAGGAACCACAAACAACCTGCTCGAGTATTACAGCCTACCATCTAAGGAGAAGAGCGAAAAGTCAAAGAAGGACGACGTCCCTGATTATACGAGAGCGCTATCCGTTGAACTCCCCGGTCACCGAACAGATATCAGGGCGCTATCGCTGAGCTCGGATGACAAGATGCTGGCATCTGCATCGAATGGTAGCTTGAAGATCTGGAACATAAAGACACAGAACTGCATTCGGACATTCGAGTGCGGCTATGCGCTATGCTGTTCTTTTCTCCCAGGAGACAAAGTCGTTGTGGTTGGCACCAAGAGTGGTGAACTGCAGCTCTTTGATGTGGCCTCGGCTGCACTGCTTGATAGTGTCGATGCTCACGAGGGTGCCATCTGGTCTCTCAACGTCCACCCTGATGGCCAGTCCGTCGTCTCAGGCAGTGCTGACAAGACAGCCAAGTTCTGGGATTTCAAGATCGTACAGGAGGAAGTGCTCGGTACAAGAAGAACAACACCGAAGCTCAAGCTGCAACAGTCGAGAACACTCAAGGTTTCTGACGATATTCTGAGCCTCAAGTTCTCACCAGATGCTCGACTTATTGCTGTTGCCCTCCTCGATAACACGGTCAAGGTTTTCTTCGTTGACTCCCTCAAACTCTACCTTAATCTTTATGGTCACAAACTTCCTGTTCTTAGTATGGATATCTCATTTGACAGCAAGTTGATCGTCACAAGTTCAGCCGACAAGAACATCAGAATATGGGGTCTTGATTTCGGTGACTGCCACAAAGCTCTCTTCGGGCACCAGGACAGTATCCTTCAGGTCGCCTTCGTACCTCACAACAACGACGGCAACGGCCACCATTTCTTCAGCAGCAGCAAGGATCGCACAATCCGATATTGGGATGGTGATAAATTCGAGCAGATCCAGAGACTGGATGGTCACCATGGCGAGGTGTGGGCTATTGCCGTTGCCCATAGCGGCGACCTCTTGGTTAGTGCCGGCCATGATAAGAGTATCCGAGTCTGGGATGAAACAGAGGAGCAGATTTTCCTCGAGGAAGAGCGCGAGAAGGAGATTGAGGAACTATACGAGAGCACTCTTACGACATCACTGGAGCGAGACCCTGATGCTCAAGATGAGAATAATGAGGTTGCTGCGGCAAGCAAGCAGACCACAGAGACTCTTATGGCTGGTGAGAGGATAGCAGAAGCTCTCGAGATGGGCATGGCCGATCTCAACCTACTCAGAGAGTACGAGGAAGCCAAACTCACAAACCCTCATGCCCAACCTCCTCAACGGAACCCCGTCTTCCTTGCCCTCGGAAACATCACCGCCGAGGCTTATGTCCTCTCTGTTTTACAAAAGATCAAGGCTTCGGCGCTGCACGATGCACTGCTGGTACTCCCCTTTGCCTCCGTTCCCATCCTCTTCACTTTCCTTAACATTTTCGCGATGCGATCCATGAACATGCCCTTGACATGTCGCATCCTTTTCTTCATGCTGAAAACGCACCATAAGCAGATTGTTGCCAGCCGCACCATGAAGGCTATGCTTGACGGCATCCGTGTGAACCTCCGTGCTTCTCTCAAGCGCCAGAAGGATGAGATGGGAGTTAACATTGCTGCCCTTAAGGTTGTGGGTATGCAGATTCGTGACAAAAGCATCAAGGACTATGTGGATGAGAATTGGGAGGAGGAGAGCGATGAGAGGAATGCTAAGAAGAGAACGTTCGTTCACGTTGCTTAA
>F._oxysporum_Fo47_supercont1.3_of_Fusarium_oxysporum_Fo47_DNA_2878197-2881331_+
GAAATACGAGCATGGCAAGTTCTTCGGCGTCGTCGCCTCGCCGACCTCGAACATTGTATGGTCCTCGAAAGACCGAACAGGAACCAGCGCGGGACAGGCGATCGTCGCAGCGA-ATGAAGAGGTTCTTTGCTGGGATATTAAGAAGGGCGAAATAACAAACCGCTGGAGAGATGAAAGATGCACGATTCCCGTGACTGCCATTGCGCAAAGCAAATCCGACAAGGACGTTTTCGCTGTGGGATACGAGGATGGTAGTATTCGATTATGGGACAGCAAAATTTCCTCCGTCATCCTCAACTTCAATGGTCATAAGTCGGCAATCACAAAACTCGTTTTCGACAAGTCTGGTGTCAGACTTGCCAGCGGCTCCAAAGACACCGATATCATCATCTGGGATCTTGTCGCGGAAGTCGGCCAATTTAAGCTACGAGGACACAAGGATCAGGTGACTGGCCTTCATTTTGTTGAGCCAGAACCTCAGGTCCAGGATGAAGACGGTGCGCACGCGATGGTCCTTGATGGTGAAGGAACACACGACGGCTTCTTATTAACGACTGGCAAAGATTCGCTCATCAAGCTGTGGGATCTATCGTCAAGGCACTGCATAGAAACACACATATCGCAGACAAACGGCGAGTGCTGGGCTCTCGGGTTGGCCCCAGACTACAGTGGATGTGTCACTGCCGGAAATGACGGCGAGATCAAAGTTTGGTCGTTGGACGCCGACGGCCTTGCATTGAGCGCCCGTCAAGTTGATACACCTGCTGCAGTCCAATATCTTCAGGATCGCGGAACATTACATCGACAGAGTAAGGACAGGACAACCGAAGTTATCTTCCACCCAAAGAAAGATTACTTTGCAGTTCATGGCTCAGAAAAGGGTGTTGATGTGTGGAGAATACGGTCCGAGGCCGAAATAAAAAAAGCACTGGCTCGTAAGCGAAGAAGACGTCGAGAGAAGGCGAAGGATGGGAGGGTCGTTGAGGAGGAGACCAATGCAGAGGAGCCAGTGGATGTTTCAAAGGCAGACATTAGTGACGTCTTTGTCCAATATGTCATTGTACGAACAGGAGGCAAGGTGCGCTCTGTTGACTGGGCCCTCCCTAGCGGACAAAAGGATCTTCACCTGCTGGTAGGAACCACAAACAACCTGCTCGAGTATTACAGCCTACCATCTAAGGAGAAGAGCGAAAAGTCAAAGAAGGACGACGTCCCTGATTATACGAGAGCGCTATCCGTTGAACTCCCCGGTCACCGAACAGATATCAGGGCGCTATCGCTGAGCTCGGATGACAAGATGCTGGCATCTGCATCGAATGGTAGCTTGAAGATCTGGAACATAAAGACACAGAACTGCATTCGGACATTCGAGTGCGGCTATGCGCTATGCTGTTCTTTTCTCCCAGGAGACAAAGTCGTTGTGGTTGGCACCAAGAGTGGTGAACTGCAGCTCTTTGATGTGGCCTCGGCTGCACTGCTTGATAGTGTCGATGCTCACGAGGGTGCCATCTGGTCTCTCAACGTCCACCCTGATGGCCAGTCCGTCGTCTCAGGCAGTGCTGACAAGACAGCCAAGTTCTGGGATTTCAAGATCGTACAGGAGGAAGTGCTCGGCACAAGAAGAACAACACCAAAGCTCAAGCTGCAACAGTCGAGAACACTCAAGGTTTCTGACGATATTCTGAGCCTCAAGTTCTCACCAGATGCTCGACTTATTGCTGTTGCCCTCCTCGATAACACGGTCAAGGTTTTCTTCGTTGACTCCCTCAAACTCTACCTTAATCTTTATGGTCACAAACTTCCTGTTCTTAGTATGGATATCTCATTTGACAGCAAGTTGATCGTCACAAGTTCAGCCGACAAGAACATCAGAATATGGGGTCTTGATTTCGGTGACTGCCACAAAGCTCTCTTCGGGCACCAGGACAGTATCCTTCAGGTCGCCTTCGTACCTCACAACAACGACGGCAACGGCCACCATTTCTTCAGCAGCAGCAAGGATCGCACAATCCGATATTGGGATGGTGATAAATTCGAGCAGATCCAGAGACTAGATGGTCACCATGGCGAGGTTTGGGCTATTGCCGTTGCCCATAGCGGCGACCTCTTGGTTAGTGCCGGCCATGATAAGAGCATCCGAGTCTGGGATGAAACAGAGGAGCAGATTTTCCTCGAGGAAGAGCGCGAGAAGGAGATTGAGGAACTATACGAGAGCACTCTTACGACATCACTGGAGCGAGACCCTGACGCTCAAGATGAGAATAATGAGGTTGCTGCGGCAAGCAAGCAGACCACAGAGACTCTTATGGCTGGTGAGAGGATAGCAGAAGCTCTCGAGATGGGCATGGCCGATCTCAACCTACTCAGAGAGTACGAGGAAGCCAAACTCACAAACCCTCATGCCCAACCTCCTCAACGGAACCCCGTCTTCCTTGCCCTCGGAAACATCACCGCCGAGGCTTATGTCCTCTCTGTTTTACAAAAGATCAAGGCTTCGGCGCTGCACGATGCACTGCTGGTACTCCCCTTTGCCTCCGTTCCCATCCTCTTCACTTTCCTTAACATTTTCGCGATGCGATCCATGAACATGCCCTTGACATGTCGCATCCTTTTCTTCATGCTGAAAACGCACCATAAGCAGATTGTTGCCAGCCGCACCATGAAGGCTATGCTTGACGGCATCCGTGTGAACCTCCGTGCTTCTCTCAAGCGCCAGAAGGATGAGATGGGAGTTAACATTGCTGCCCTTAAGGTTGTGGGTATGCAGATTCGTGACAAAAGCATCAAGGACTATGTGGATGAGAATTGGGAGGAGGAGAGCGATGAGAGGAATGCTAAGAAGAGAACGTTCGTTCACGTTGCTTAA
>F._oxysporum_MN25_supercont1.2_of_Fusarium_oxysporum_MN25_DNA_1759003-1762137_-
GAAATACGAGCATGGCAAGTTCTTCGGCGTCGTCGCCTCGCCGACCTCGAACATTGTATGGTCCTCGAAAGACCGAACAGGAACCAGCGCGGGACAGGCGATCGTCGCAGCGA-ATGAAGAGGTTCTTTGCTGGGATATTAAGAAGGGCGAAATAACAAACCGCTGGAGAGATGAAAGATGCACGATTCCCGTGACTGCCATTGCGCAAAGCAAATCCGACAAGGACGTTTTCGCTGTGGGATACGAGGATGGTAGTATTCGATTATGGGACAGCAAAATTTCCTCCGTCATCCTCAACTTCAATGGTCATAAGTCGGCAATCACAAAACTCGTTTTCGACAAGTCTGGTGTCAGACTTGCCAGCGGCTCCAAAGACACCGATATCATCATCTGGGATCTTGTCGCGGAAGTCGGCCAATTTAAGCTACGAGGACACAAGGATCAGGTGACTGGCCTTCATTTTGTTGAGCCAGAACCTCAGGTCCAGGATGAAGACGGTGCGCACGCGATGGTCCTTGATGGTGAAGGAACACACGACGGCTTCTTATTAACGACTGGCAAAGATTCGCTCATCAAGCTGTGGGATCTATCGTCAAGGCACTGCATAGAAACACACATATCGCAGACAAACGGCGAGTGCTGGGCTCTCGGGTTGGCCCCAGACTACAGTGGATGTGTCACTGCCGGAAATGACGGCGAGATCAAAGTTTGGTCGTTGGACGCCGACGGCCTTGCATTGAGCGCCCGTCAAGTTGATACACCTGCTGCAGTCCAATATCTTCAGGATCGCGGAACATTACATCGACAGAGTAAGGACAGGACAACCGAAGTTATCTTCCACCCAAAGAAAGATTACTTTGCAGTTCATGGCTCAGAAAAGGGTGTTGATGTGTGGAGAATACGGTCCGAGGCCGAAATAAAAAAAGCACTGGCTCGTAAGCGAAGAAGACGTCGAGAGAAGGCGAAGGATGGGAGGGTCGTTGAGGAGGAGACCAATGCAGAGGAGCCAGTGGATGTTTCAAAGGCAGACATTAGTGACGTCTTTGTCCAATATGTCATTGTACGAACAGGAGGCAAGGTGCGCTCTGTTGACTGGGCCCTCCCTAGCGGACAAAAGGATCTTCACCTGCTGGTAGGAACCACAAACAACCTGCTCGAGTATTACAGCCTACCATCTAAGGAGAAGAGCGAAAAGTCAAAGAAGGACGACGTCCCTGATTATACGAGAGCGCTATCCGTTGAACTCCCCGGTCACCGAACAGATATCAGGGCGCTATCGCTGAGCTCGGATGACAAGATGCTGGCATCTGCATCGAATGGTAGCTTGAAGATCTGGAACATAAAGACACAGAACTGCATTCGGACATTCGAGTGCGGCTATGCGCTATGCTGTTCTTTTCTCCCAGGAGACAAAGTCGTTGTGGTTGGCACCAAGAGTGGTGAACTGCAGCTCTTTGATGTGGCCTCGGCTGCACTGCTTGATAGTGTCGATGCTCACGAGGGTGCCATCTGGTCTCTCAACGTCCACCCTGATGGCCAGTCCGTCGTCTCAGGCAGTGCTGACAAGACAGCCAAGTTCTGGGATTTCAAGATCGTACAGGAGGAAGTGCTCGGCACAAGAAGAACAACACCAAAGCTCAAGCTGCAACAGTCGAGAACACTCAAGGTTTCTGACGATATTCTGAGCCTCAAGTTCTCACCAGATGCTCGACTTATTGCTGTTGCCCTCCTCGATAACACGGTCAAGGTTTTCTTCGTTGACTCCCTCAAACTCTACCTTAATCTTTATGGTCACAAACTTCCTGTTCTTAGTATGGATATCTCATATGACAGCAAGTTGATCGTCACAAGTTCAGCCGACAAGAACATCAGAATATGGGGTCTTGATTTCGGTGACTGCCACAAAGCTCTCTTCGGGCACCAGGACAGTATCCTTCAGGTCGCCTTCGTACCTCACAACAACGACGGCAACGGCCACCATTTCTTCAGCAGCAGCAAGGATCGCACAATCCGATATTGGGATGGTGATAAATTCGAGCAGATCCAGAGACTAGATGGTCACCATGGCGAGGTTTGGGCTATTGCCGTTGCCCATAGCGGCGACCTCTTGGTTAGTGCCGGCCATGATAAGAGCATCCGAGTCTGGGATGAAACAGAGGAGCAGATTTTCCTCGAGGAAGAGCGCGAGAAGGAGATTGAGGAACTATACGAGAGCACTCTTACGACATCACTGGAGCGAGACCCTGACGCTCAAGATGAGAATAATGAGGTTGCTGCGGCAAGCAAGCAGACCACAGAGACTCTTATGGCTGGTGAGAGGATAGCAGAAGCTCTCGAGATGGGCATGGCCGATCTCAACCTACTCAGAGAGTACGAGGAAGCCAAACTCACAAACCCTCATGCCCAACCTCCTCAACGGAACCCCGTCTTCCTTGCCCTCGGAAACATCACCGCCGAGGCTTATGTCCTCTCTGTTTTACAAAAGATCAAGGCTTCGGCGCTGCACGATGCACTGCTGGTACTCCCCTTTGCCTCCGTTCCCATCCTCTTCACTTTCCTTAACATTTTCGCGATGCGATCCATGAACATGCCCTTGACATGTCGCATCCTTTTCTTCATGCTGAAAACGCACCATAAGCAGATTGTTGCCAGCCGCACCATGAAGGCTATGCTTGACGGCATCCGTGTGAACCTCCGTGCTTCTCTCAAGCGCCAGAAGGATGAGATGGGAGTTAACATTGCTGCCCTTAAGGTTGTGGGTATGCAGATTCGTGACAAAAGCATCAAGGACTATGTGGATGAGAATTGGGAGGAGGAGAGCGATGAGAGGAATGCTAAGAAGAGAACGTTCGTTCACGTTGCTTAA
>F._oxysporum_CL57_supercont1.1_of_Fusarium_oxysporum_CL57_DNA_2863650-2866784_+
GAAATACGAGCATGGCAAGTTCTTCGGCGTCGTCGCCTCGCCGACCTCGAACATTGTATGGTCCTCGAAAGACCGAACAGGAACCAGCGCGGGACAGGCGATCGTCGCAGCGA-ATGAAGAGGTTCTTTGCTGGGATATTAAGAAGGGCGAAATAACAAACCGCTGGAGAGATGAAAGATGCACGATTCCCGTGACTGCCATTGCGCAAAGCAAATCCGACAAGGACGTTTTCGCTGTGGGATACGAGGATGGTAGTATTCGATTATGGGACAGCAAAATTTCCTCCGTCATCCTCAACTTCAATGGTCATAAGTCGGCAATCACAAAACTCGTTTTCGACAAGTCTGGTGTCAGACTTGCCAGCGGCTCCAAAGACACCGATATCATCATCTGGGATCTTGTCGCGGAAGTCGGCCAATTTAAGCTACGAGGACACAAGGATCAGGTGACTGGCCTTCATTTTGTTGAGCCAGAACCTCAGGTCCAGGATGAAGACGGTGCGCACGCGATGGTCCTTGATGGTGAAGGAACACACGACGGCTTCTTATTAACGACTGGCAAAGATTCGCTCATCAAGCTGTGGGATCTATCGTCAAGGCACTGCATAGAAACACACATATCGCAGACAAACGGCGAGTGCTGGGCTCTCGGGTTGGCCCCAGACTACAGTGGATGTGTCACTGCCGGAAATGACGGCGAGATCAAAGTTTGGTCGTTGGACGCCGACGGCCTTGCATTGAGCGCCCGTCAAGTTGATACACCTGCTGCAGTCCAATATCTTCAGGATCGCGGAACATTACATCGACAGAGTAAGGACAGGACAACCGAAGTTATCTTCCACCCAAAGAAAGATTACTTTGCAGTTCATGGCTCAGAAAAGGGTGTTGATGTGTGGAGAATACGGTCCGAGGCCGAAATAAAAAAAGCACTGGCTCGTAAGCGAAGAAGACGTCGAGAGAAGGCGAAGGATGGGAGGGTCGTTGAGGAGGAGACCAATGCAGAGGAGCCAGTGGATGTTTCAAAGGCAGACATTAGTGACGTCTTTGTCCAATATGTCATTGTACGAACAGGAGGCAAGGTGCGCTCTGTTGACTGGGCCCTCCCTAGCGGACAAAAGGATCTTCACCTGCTGGTAGGAACCACAAACAACCTGCTCGAGTATTACAGCCTACCATCTAAGGAGAAGAGCGAAAAGTCAAAGAAGGACGACGTCCCTGATTATACGAGAGCGCTATCCGTTGAACTCCCCGGTCACCGAACAGATATCAGGGCGCTATCGCTGAGCTCGGATGACAAGATGCTGGCATCTGCATCGAATGGTAGCTTGAAGATCTGGAACATAAAGACACAGAACTGCATTCGGACATTCGAGTGCGGCTATGCGCTATGCTGTTCTTTTCTCCCAGGAGACAAAGTCGTTGTGGTTGGCACCAAGAGTGGTGAACTGCAGCTCTTTGATGTGGCCTCGGCTGCACTGCTTGATAGTGTCGATGCTCACGAGGGTGCCATCTGGTCTCTCAACGTCCACCCTGATGGCCAGTCCGTCGTCTCAGGCAGTGCTGACAAGACAGCCAAGTTCTGGGATTTCAAGATCGTACAGGAGGAAGTGCTCGGCACAAGAAGAACAACACCAAAGCTCAAGCTGCAACAGTCGAGAACACTCAAGGTGTCTGACGATATTCTGAGCCTCAAGTTCTCACCAGATGCTCGACTTATTGCTGTTGCCCTCCTCGATAACACGGTCAAGGTTTTCTTCGTTGACTCCCTCAAACTCTACCTTAATCTTTATGGTCACAAACTTCCTGTTCTTAGTATGGATATCTCATTTGACAGCAAGTTGATCGTCACAAGTTCAGCCGACAAGAACATCAGAATATGGGGTCTTGATTTCGGTGACTGCCACAAAGCTCTCTTCGGGCACCAGGACAGTATCCTTCAGGTCGCCTTCGTACCTCACAACAACGACGGCAACGGCCACCATTTCTTCAGCAGCAGCAAGGATCGCACAATCCGATATTGGGATGGTGATAAATTCGAGCAGATCCAGAGACTAGATGGTCACCATGGCGAGGTTTGGGCTATTGCCGTTGCCCATAGCGGCGACCTCTTGGTTAGTGCCGGCCATGATAAGAGCATCCGAGTCTGGGATGAAACAGAGGAGCAGATTTTCCTCGAGGAAGAGCGCGAGAAGGAGATTGAGGAACTATACGAGAGCACTCTTACGACATCACTGGAGCGAGACCCTGACGCTCAAGATGAGAATAATGAGGTTGCTGCGGCAAGCAAGCAGACCACAGAGACTCTTATGGCTGGTGAGAGGATAGCAGAAGCTCTCGAGATGGGCATGGCCGATCTCAACCTACTCAGAGAGTACGAGGAAGCCAAACTCACAAACCCTCATGCCCAACCTCCTCAACGGAACCCCGTCTTCCTTGCCCTCGGAAACATCACCGCCGAGGCTTATGTCCTCTCTGTTTTACAAAAGATCAAGGCTTCGGCGCTGCACGATGCACTGCTGGTACTCCCCTTTGCCTCCGTTCCCATCCTCTTCACTTTCCTTAACATTTTCGCGATGCGATCCATGAACATGCCCTTGACATGTCGCATCCTTTTCTTCATGCTGAAAACGCACCATAAGCAGATTGTTGCCAGCCGCACCATGAAGGCTATGCTTGACGGCATCCGTGTGAACCTCCGTGCTTCTCTCAAGCGCCAGAAGGATGAGATGGGAGTTAACATTGCTGCCCTTAAGGTTGTGGGTATGCAGATTCGTGACAAAAGCATCAAGGACTATGTGGATGAGAATTGGGAGGAGGAGAGCGATGAGAGGAATGCTAAGAAGAGAACGTTCGTTCACGTTGCTTAA
>F._oxysporum_melonis_supercont1.3_of_Fusarium_oxysporum_f._sp._melonis_26406_DNA_2447027-2450161_+
GAAATACGAGCATGGCAAGTTCTTCGGCGTCGTCGCCTCGCCGACCTCGAACATTGTATGGTCCTCGAAAGACCGAACAGGAACCAGCGCGGGACAGGCGATCGTCGCAGCGA-ATGAAGAGGTTCTCTGCTGGGATATCAAGAAGGGCGAAATAACAAACCGCTGGAGAGATGAAAGATGCACGATTCCCGTGACTGCCATTGCGCAAAGCAAATCCGACAAGGACGTTTTCGCTGTGGGATACGAGGATGGTAGTATTCGATTATGGGACAGCAAAATTTCCTCCGTCATCCTCAACTTCAATGGTCATAAGTCGGCAATCACAAAACTCGTTTTCGACAAGTCTGGTGTCAGACTTGCCAGCGGCTCCAAAGACACTGATATCATCATCTGGGATCTTGTCGCGGAAGTCGGCCAATTTAAGCTACGAGGACACAAGGATCAGGTGACTGGCCTTCATTTTGTTGAGCCAGAACCTCAGGTCCAGGATGAAGACGGTGCGCACGCGATGGTCCTTGATGGTGAAGGAACACACGACGGCTTCTTATTAACGACTGGCAAAGATTCGCTCATCAAGCTGTGGGATCTATCGTCAAGGCACTGCATAGAAACACACATATCGCAGACAAACGGCGAGTGCTGGGCTCTCGGGTTGGCCCCAGACTACAGTGGATGTGTCACTGCCGGAAATGACGGCGAGATCAAAGTTTGGTCGTTGGACGCCGACGGCCTTGCATTGAGCGCCCGTCAAGTTGATACACCTGCTGCAGTCCAATATCTTCAGGATCGCGGAACATTACATCGACAGAGTAAGGACAGGACAACCGAAGTTATCTTCCACCCAAAGAAAGATTACTTTGCAGTTCATGGCTCAGAAAAGGGTGTTGATGTGTGGAGAATACGGTCCGAGGCCGAAATAAAAAAAGCACTGGCTCGTAAGCGAAGAAGACGTCGAGAGAAGGCGAAGGATGGGAGGGTCGTTGAGGAGGAGACCAATGCAGAGGAGCCAGTGGATGTTTCAAAGGCAGACATTAGCGACGTCTTTGTCCAATATGTCATTGTACGAACAGGAGGCAAGGTGCGCTCTGTTGACTGGGCCCTCCCTAGCGGACAAAAGGATCTTCACCTGCTGGTGGGAACCACAAACAACCTGCTCGAGTATTACAGCCTACCATCTAAGGAGAAGAGCGAAAAGTCAAAGAAGGACGACGTCCCTGATTATACGAGAGCGCTATCCGTTGAACTCCCCGGTCACCGAACAGATATCAGGGCGCTATCGCTGAGCTCGGATGACAAGATGCTGGCATCTGCATCGAATGGTAGCTTGAAGGTCTGGAACATAAAGACACAGAACTGCATTCGGACATTCGAGTGCGGCTATGCGCTATGCTGTTCTTTTCTCCCAGGAGACAAAGTCGTTGTGGTTGGCACCAAGAGTGGTGAACTGCAGCTCTTTGATGTGGCCTCAGCTGCACTGCTTGATAGTGTCGATGCTCATGAGGGTGCCATCTGGTCTCTCAACGTCCACCCTGATGGCCAGTCCGTCGTCTCAGGCAGTGCTGACAAGACAGCCAAGTTCTGGGATTTCAAGATCGTACAGGAGGAAGTGCTCGGCACAAGAAGAACAACACCAAAGCTCAAGCTGCAACAGTCGAGAACACTCAAGGTTTCTGACGATATTCTCAGCCTCAAGTTCTCACCAGATGCTCGACTTATTGCTGTTGCCCTCCTCGATAACACGGTCAAGGTTTTCTTCGTTGACTCCCTCAAACTCTACCTTAATCTTTATGGTCACAAACTTCCTGTTCTTAGTATGGATATCTCATTTGACAGCAAGTTGATCGTCACAAGTTCAGCCGACAAGAACATCAGAATATGGGGTCTTGATTTCGGTGACTGCCACAAAGCTCTCTTCGGGCACCAGGACAGTATCCTTCAGGTCGCCTTCGTACCTCACAACAACGACGGCAACGGCCACCATTTCTTCAGCAGCAGCAAGGATCGCACAATCCGATACTGGGATGGTGATAAATTCGAGCAGATCCAGAGACTGGATGGTCACCATGGCGAGGTGTGGGCTATTGCCGTTGCCCATAGCGGCGACCTCTTGGTTAGTGCCGGCCATGATAAGAGCATCCGAGTCTGGGATGAAACAGAGGAGCAGATTTTCCTCGAGGAAGAGCGCGAGAAGGAGATTGAGGAACTATACGAGAGCACTCTTACGACATCACTGGAGCGAGACCCTGACGCTCAAGATGAGAATAATGAGGTTGCTGCGGCAAGCAAGCAGACCACAGAGACTCTTATGGCTGGTGAGAGGATAGCAGAAGCTCTCGAGATGGGCATGGCCGATCTCAACCTACTCAGAGAGTACGAGGAAGCCAAACTCACAAACCCTCATGCCCAACCTCCTCAACGGAACCCCGTCTTCCTTGCCCTCGGAAACATCACCGCCGAGGCTTATGTCCTCTCTGTTTTACAAAAGATCAAGGCTTCGGCGCTGCACGATGCACTGCTGGTACTCCCCTTTGCCTCCGTTCCCATCCTCTTCACTTTCCTTAACATTTTCGCGATGCGATCCATGAACATGCCCTTGACATGTCGCATCCTTTTCTTCATGCTGAAAACGCACCATAAGCAGATTGTTGCCAGCCGCACCATGAAGGCTATGCTTGACGGCATCCGTGTGAACCTCCGTGCTTCTCTCAAGCGCCAGAAGGATGAGATGGGAGTTAACATTGCTGCCCTTAAGGTTGTGGGTATGCAGATTCGTGACAAAAGCATCAAGGACTATGTGGATGAGAATTGGGAGGAGGAGAGCGATGAGAGGAATGCTAAGAAGAGAACGTTCGTTCACGTTGCTTAA
>F._oxysporum_4287_(FO2)_supercont2.2_of_Fusarium_oxysporum_f._sp._lycopersici_DNA_1140119-1143253_-
GAAATACGAGCATGGCAAGTTCTTCGGCGTCGTCGCCTCGCCGACCTCGAACATTGTATGGTCCTCGAAAGACCGAACAGGAACCAGCGCGGGACAGGCGATCGTCGCAGCGA-ATGAAGAGGTTCTCTGCTGGGATATCAAGAAGGGCGAAATAACAAACCGCTGGAGAGATGAAAGATGCACGATTCCCGTGACTGCCATTGCGCAAAGCAAATCCGACAAGGACGTTTTCGCTGTGGGATACGAGGATGGTAGTATTCGATTATGGGACAGCAAAATTTCCTCCGTCATCCTCAACTTCAATGGTCATAAGTCGGCAATCACAAAACTCGTTTTCGACAAGTCTGGTGTCAGACTTGCCAGCGGCTCCAAAGACACTGATATCATCATCTGGGATCTTGTCGCGGAAGTCGGCCAATTTAAGCTACGAGGACACAAGGATCAGGTGACTGGCCTTCATTTTGTTGAGCCAGAACCTCAGGTCCAGGATGAAGACGGTGCGCACGCGATGGTCCTTGATGGTGAAGGAACACACGACGGCTTCTTATTAACGACTGGCAAAGATTCGCTCATCAAGCTGTGGGATCTATCGTCAAGGCACTGCATAGAAACACACATATCGCAGACAAACGGCGAGTGCTGGGCTCTCGGGTTGGCCCCAGACTACAGTGGATGTGTCACTGCCGGAAATGACGGCGAGATCAAAGTTTGGTCGTTGGACGCCGACGGCCTTGCATTGAGCGCCCGTCAAGTTGATACACCTGCTGCAGTCCAATATCTTCAGGATCGCGGAACATTACATCGACAGAGTAAGGACAGGACAACCGAAGTTATCTTCCACCCAAAGAAAGATTACTTTGCAGTTCATGGCTCAGAAAAGGGTGTTGATGTGTGGAGAATACGGTCCGAGGCCGAAATAAAAAAAGCACTGGCTCGTAAGCGAAGAAGACGTCGAGAGAAGGCGAAGGATGGGAGGGTCGTTGAGGAGGAGACCAATGCAGAGGAGCCAGTGGATGTTTCAAAGGCAGACATTAGCGACGTCTTTGTCCAATATGTCATTGTACGAACAGGAGGCAAGGTGCGCTCTGTTGACTGGGCCCTCCCTAGCGGACAAAAGGATCTTCACCTGCTGGTGGGAACCACAAACAACCTGCTCGAGTATTACAGCCTACCATCTAAGGAGAAGAGCGAAAAGTCAAAGAAGGACGACGTCCCTGATTATACGAGAGCGCTATCCGTTGAACTCCCCGGTCACCGAACAGATATCAGGGCGCTATCGCTGAGCTCGGATGACAAGATGCTGGCATCTGCATCGAATGGTAGCTTGAAGGTCTGGAACATAAAGACACAGAACTGCATTCGGACATTCGAGTGCGGCTATGCGCTATGCTGTTCTTTTCTCCCAGGAGACAAAGTCGTTGTGGTTGGCACCAAGAGTGGTGAACTGCAGCTCTTTGATGTGGCCTCAGCTGCACTGCTTGATAGTGTCGATGCTCATGAGGGTGCCATCTGGTCTCTCAACGTCCACCCTGATGGCCAGTCCGTCGTCTCAGGCAGTGCTGACAAGACAGCCAAGTTCTGGGATTTCAAGATCGTACAGGAGGAAGTGCTCGGCACAAGAAGAACAACACCAAAGCTCAAGCTGCAACAGTCGAGAACACTCAAGGTTTCTGACGATATTCTCAGCCTCAAGTTCTCACCAGATGCTCGACTTATTGCTGTTGCCCTCCTCGATAACACGGTCAAGGTTTTCTTCGTTGACTCCCTCAAACTCTACCTTAATCTTTATGGTCACAAACTTCCTGTTCTTAGTATGGATATCTCATTTGACAGCAAGTTGATCGTCACAAGTTCAGCCGACAAGAACATCAGAATATGGGGTCTTGATTTCGGTGACTGCCACAAAGCTCTCTTCGGGCACCAGGACAGTATCCTTCAGGTCGCCTTCGTACCTCACAACAACGACGGCAACGGCCACCATTTCTTCAGCAGCAGCAAGGATCGCACAATCCGATACTGGGATGGTGATAAATTCGAGCAGATCCAGAGACTGGATGGTCACCATGGCGAGGTGTGGGCTATTGCCGTTGCCCATAGCGGCGACCTCTTGGTTAGTGCCGGCCATGATAAGAGCATCCGAGTCTGGGATGAAACAGAGGAGCAGATTTTCCTCGAGGAAGAGCGCGAGAAGGAGATTGAGGAACTATACGAGAGCACTCTTACGACATCACTGGAGCGAGACCCTGACGCTCAAGATGAGAATAATGAGGTTGCTGCGGCAAGCAAGCAGACCACAGAGACTCTTATGGCTGGTGAGAGGATAGCAGAAGCTCTCGAGATGGGCATGGCCGATCTCAACCTACTCAGAGAGTACGAGGAAGCCAAACTCACAAACCCTCATGCCCAACCTCCTCAACGGAACCCCGTCTTCCTTGCCCTCGGAAACATCACCGCCGAGGCTTATGTCCTCTCTGTTTTACAAAAGATCAAGGCTTCGGCGCTGCACGATGCACTGCTGGTACTCCCCTTTGCCTCCGTTCCCATCCTCTTCACTTTCCTTAACATTTTCGCGATGCGATCCATGAACATGCCCTTGACATGTCGCATCCTTTTCTTCATGCTGAAAACGCACCATAAGCAGATTGTTGCCAGCCGCACCATGAAGGCTATGCTTGACGGCATCCGTGTGAACCTCCGTGCTTCTCTCAAGCGCCAGAAGGATGAGATGGGAGTTAACATTGCTGCCCTTAAGGTTGTGGGTATGCAGATTCGTGACAAAAGCATCAAGGACTATGTGGATGAGAATTGGGAGGAGGAGAGCGATGAGAGGAATGCTAAGAAGAGAACGTTCGTTCACGTTGCTTAA
>F._oxysporum_NRRL32931_supercont1.2_of_Fusarium_oxysporum_FOSC_3-a_DNA_3019380-3022514_+
GAAATACGAGCATGGCAAGTTCTTCGGCGTCGTCGCCTCGCCGACCTCGAACATTGTATGGTCCTCGAAAGACCGAACAGGAACCAGCGCGGGACAGGCGATCGTCGCAGCGA-ATGAAGAGGTTCTCTGTTGGGATATCAAGAAGGGCGAAATAACAAACCGCTGGAGAGATGAAAGATGCACGATTCCCGTGACTGCCATTGCGCAAAGCAAATCCGACAAGGACGTTTTCGCTGTGGGATACGAGGATGGTAGTATTCGATTATGGGACAGCAAAATTTCCTCCGTCATCCTCAACTTCAATGGTCATAAGTCGGCAATCACAAAACTCGTTTTCGACAAGTCTGGTGTCAGACTTGCCAGCGGCTCCAAAGACACCGATATCATCATCTGGGATCTTGTCGCGGAAGTCGGCCAATTTAAGCTACGAGGACACAAGGATCAGGTGACTGGCCTTCATTTTGTTGAGCCAGAATCTCAGGTCCAGGATGAAGACGGTGCGCACGCGATGGTCCTTGATGGTGAAGGAACACACGACGGCTTCTTATTAACGACTGGCAAAGATTCGCTCATCAAGCTGTGGGATCTATCGTCAAGGCACTGCATAGAAACACACATATCGCAGACAAACGGCGAATGCTGGGCTCTCGGGTTGGCCCCAGACTACAGTGGATGTGTCACTGCCGGAAATGACGGCGAGATCAAAGTTTGGTCGTTGGACGCCGACGGCCTTGCATTGAGCGCCCGTCAAGTTGATACACCTGCTGCAGTCCAATATCTTCAGGATCGCGGAACATTACATCGACAGAGTAAGGACAGGACAACCGAAGTTATCTTCCACCCAAAGAAAGATTACTTTGCAGTTCATGGCTCAGAAAAGGGTGTTGATGTGTGGAGAATACGGTCCGAGGCCGAAATAAAAAAAGCACTGGCTCGTAAGCGAAGAAGACGTCGAGAGAAGGCGAAGGATGGGAGGGTCGTTGAGGAGGAGACCAATGCAGAGGAGCCAGTGGATGTTTCAAAGGCAGACATTAGCGACGTCTTTGTGCAATATGTCATTGTACGAACAGGAGGCAAGGTGCGCTCTGTTGACTGGGCCCTCCCTAGCGGACAAAAGGATCTTCACCTGCTGGTAGGAACCACAAACAACCTGCTCGAGTATTACAGCCTACCATCTAAGGAGAAGAGCGAAAAGTCAAAGAAGGACGACGTCCCTGATTATACGAGAGCTCTATCCGTTGAACTCCCCGGTCACCGAACAGATATCAGGGCGCTATCGCTGAGCTCGGATGACAAGATGCTGGCATCTGCATCGAATGGTAGCTTGAAGATCTGGAACATAAAGACACAGAACTGCATTCGGACATTCGAGTGCGGCTATGCGCTATGCTGTTCTTTTCTCCCAGGAGACAAAGTCGTTGTGGTTGGCACCAAGAGTGGTGAACTGCAGCTCTTTGATGTGGCCTCGGCTGCACTGCTTGATAGTGTCGATGCTCACGAGGGTGCCATCTGGTCTCTCAACGTCCACCCTGATGGCCAGTCCGTCGTCTCAGGCAGCGCTGACAAGACAGCCAAGTTCTGGGATTTCAAGATCGTACAGGAGGAAGTGCTCGGCACAAGAAGAACAACACCAAAACTCAAGCTGCAACAGTCGAGAACACTCAAGGTTTCTGACGATATTCTGAGCCTCAAGTTCTCACCAGATGCTCGACTTATTGCTGTTGCCCTCCTCGATAACACGGTCAAGGTTTTCTTCGTTGACTCCCTCAAACTCTACCTTAATCTTTATGGTCACAAACTTCCTGTTCTTAGTATGGATATCTCATTTGACAGCAAGTTGATCGTCACAAGTTCAGCCGACAAGAACATCAGAATATGGGGTCTTGATTTCGGTGACTGCCACAAAGCTCTCTTCGGGCACCAGGACAGTATCCTTCAGGTCGCCTTCGTACCTCACAACAACGACGGCAACGGCCACCATTTCTTCAGCAGCAGCAAGGACCGCACAATCCGATACTGGGATGGTGATAAATTCGAGCAGATCCAGAGATTGGATGGTCACCATGGCGAGGTGTGGGCTATTGCCGTTGCCCATAGCGGCGACCTCTTGGTTAGTGCCGGCCATGATAAGAGCATCCGAGTCTGGGATGAAACAGAGGAGCAGATTTTCCTCGAGGAAGAGCGCGAGAAGGAGATTGAGGAACTATACGAGAGCACTCTTACGACATCGCTGGAGCGAGACCCTGACGCTCAAGATGAGAATAATGAGGTTGCTGCGGCAAGCAAGCAGACCACAGAGACTCTTATGGCTGGTGAGAGGATAGCAGAAGCTCTCGAGATGGGCATGGCCGATCTTAACCTACTCAGAGAGTACGAGGAAGCCAAACTCACAAACCCTCATGCCCAACCTCCTCAACGGAACCCCGTCTTCCTTGCCCTCGGAAACATCACCGCCGAGGCTTATGTCCTCTCTGTTTTACAAAAGATCAAGGCTTCGGCGCTGCACGATGCACTGCTGGTACTCCCCTTTGCCTCCGTTCCCATCCTCTTCACTTTCCTTGACATTTTCGCGATGCGATCCATGAACATGCCCTTGACATGTCGCATCCTTTTCTTCATGCTGAAAACGCACCATAAGCAGATTGTTGCCAGCCGCACCATGAAGGCTATGCTTGACGGCATCCGTGTGAACCTCCGTGCTTCTCTCAAGCGCCAGAAGGATGAGATGGGAGTTAACATTGCTGCCCTTAAGGTTGTGGGTATGCAGATTCGTGACAAAAGCATCAAGGACTATGTGGATGAGAATTGGGAGGAGGAGAGCGATGAGAGGAATGCTAAGAAGAGAACGTTCGTTCACGTTGCTTAA
>F._verticillioides_7600_(FV3)_supercont_3.10_of_Fusarium_verticillioides_DNA_1141098-1144365_-
AAAATACGAGCATGGCAAGTCCTTCGGCGTCGTCGCCTCGCCGACCTCGAACATAGTGTGGTCCTCGAAAGACCGAACAGGAACCAGCGCGGGACAGGCGATCGTCGCAGCGA-ATGAAGAGGTTCTCTGTTGGGACATAAAGAAGGGCGAAGTAACAAGTCGCTGGAGAGATGAAAGATGTACGGTTCCTGTGACTGCCATCGCGCAAAGCAAATCCGACAGGGACGTTTTCGCTGTGGGATACGAGGATGGCAGTATACGATTATGGGATAGCAAGATTTCCTCCGTGATCCTCAACTTCAATGGTCATAAGTCGGCAATTACAAAACTCGTTTTCGACAAGTCTGGTGTCAGACTTGCCAGCGGCTCCAAAGACACCGATATCATCATCTGGGATCTTGTCGCGGAAGTCGGCCAATTTAAGTTACGAGGACACAAGGACCAGGTGACTGGCCTTCATTTTGTTGAGCCAGAACCTCGGGTCCAGGATGAGGACGATGCGCACGCGATGGTCCTTGACGGTGAAGGAACGCACGACGGATTCTTATTGACGACTGGCAAAGACTCCCTCATCAAGTTGTGGGATCTATCGTCAAGGCATTGCATTGAAACACACATATCGCAGACAAACGGCGAGTGCTGGGCTCTTGGATTGGCCCCAGACTATAGCGGATGTGTTACTGCGGGAAATGACGGCGAGATCAAAGTTTGGTCGTTGGACGCCGACGGCCTTGCATTGAGCGCCCGTCAAGTTGATACACCTGCTGCAGTCCGATATCTTCAGGATCGCGGAACATTACATCGACAGAGTAAGGATAGGACAACCGAAGTTATCTTCCACCCAAAGAAAGATTACTTTGCAGTTCATGGCTCAGAAAAGAGTGTTGATGTGTGGAGAATACGGTCCGAGGCCGAAATAAAAAAGGCACTGGTTCGTAAACGAAGAAGACGTCGAGAGAAGGCGAAGGATGGGAAGGTCGTGGAGGAGGACACCAATGCAGAGGAGCCAGTGGATGCTTCAAAGGCAGATATTAGCGATGTCTTTGTTCAATATGTCATTGTGCGAACAGGAGGCAAGGTGCGCTCTGTTGACTGGGCCTCCCCTAGCGGACAAAGAGATCTTCACCTGCTGGTGGGAACCACAAACAACCTGCTCGAGTATTACAGCCTTCCATCTAAGGAGAAGACCGAAAAGTCAAAGAAGGACGACGTCCCTGATTATACAAGAGCGCTATCCGTTGAACTCCCCGGTCACCGAACAGATATCAGGGCACTATCGCTGAGCTCGGATGACAAGATGCTGGCATCTGCATCGAACGGTAGCTTGAAGATCTGGAACATCAAGACGCAGAATTGCATTCGAACATTCGAGTGCGGCTATGCGCTATGCTGTTCTTTCCTCCCGGGAGACAAAGTCGTCGTGGTTGGCACTAAGAGCGGTGAGCTGCAGCTCTTTGATGTGGCCTCGGCTGCACTGCTCGATAGTGTCGATGCTCACGAGGGTGCCATCTGGTCTCTCAACGTCCACCCTGATGGCCAGTCCGTCGTCTCAGGCAGTGCTGACAAGACAGCTAAGTTCTGGGATTTCAAGATAGTACAGGAGGAAGTGCTCGGTACAACAAGAACAACACCAAAGCTCAAGCTGCAACAGTCGAGAACACTCAAGGTTTCTGACGATGTTCTGAGCCTCAAGTTCTCACCGGATGCACGACTTATTGCTGTTGCCCTCCTTGATAACACTGTCAAGGTCTTCTTCGTTGACTCCCTAAAACTCTACCTTAATCTTTATGGTCACAAGCTTCCTGTTCTTAGCATGGATATCTCATTTGACAGCAAGTTGATCGTCACAAGTTCAGCCGACAAGAACATCAGAATATGGGGCCTTGATTTCGGTGACTGCCACAAAGCTCTTTTCGGGCACCAGGACAGCATCCTTCAGGTCGCCTTCGTACCTCACAACAATGACGGCAACGGGCACCATTTCTTCAGCAGCAGCAAGGACCGCACAATCCGATATTGGGATGGTGATAAATTCGAGCAGATCCAGAGACTGGATGGTCACCATGGTGAGGTGTGGGCTATTGCCGTTGCCCATAGCGGCAACCTCTTGGTTAGTGCTGGCCATGATAAGAGCATCCGAGTCTGGGATGAAACAGAGGAGCAGATTTTTCTCGAGGAAGAGCGCGAGAAGGAGATTGAGGAACTATACGAGAGCACTCTTACGACATCACTGGAGCGAGACCCTGACGCTCAAGATGAGAATAATGAGGTTGCTGCGGCAAGCAAGCAGACCACAGAGACTCTCATGGCTGGTGAGAGGATAGCAGAAGCTCTCGAGATGGGCATGGCCGATCTCAACCTACTCAGAGAGTACGAGGAAGCCAAACTCACAAACCCTCATGCCCAGCCTCCCCAACGCAACCCCATCTTCCTTGCCCTCGGAAATATCACCGCTGAGGCTTATGTCCTCTCTGTTTTACAAAAGATCAAGGCTTCGGCGCTGCACGATGCTCTGCTGGTACTACCTTTTGCCTCCGTCCCCATCCTCTTCACTTTCCTTAATATTTTCGCGATGCGATCCATGAACATGCCCTTGACATGTCGCATCCTTTTCTTCATGCTGAAAACGCACCACAAGCAGATTGTTGCTAGCCGCACCATGAAGGCTATGCTCGACGGCATTCGTGTGAACCTCCGTGCTTCTCTCAAGCGCCAGAAGGATGAGATGGGAGTAAACATTGCTGCCCTTAAGGTGGTGGGTATGCAGATTCGTGACAAAAGCATCAAGGACTATGTGGATGAGAATTGGGAGGAGAACAACGATGAGAGGAATGCTAAGAAGAGAACGTTCGTTCACGTTGCTTAA
>F._graminearum_PH-1_(FG3)_supercont3.4_of_Gibberella_zeae_PH-1_DNA_2165282-2168215_+
AAAATACGAGCATGGCAAGTCCTTCGGCGTCGTCGCCTCGCCAACTTCGAACCTGGTGTGGTCGTCCAAAGACCGAACGGGAACCAGCGCAGGACAGGCGATTGTCGCCGCGA-ACGAGGAAGTTATTTGTTGGGATATTAAAAAGGGTGAGCTGATAAGCCGCTGGAGAGATGAGCGATGCACGGTACCTGTGACTGCGATCGCGCAAAGCAAAGCCGACAAGGATGTATTCGCTGTCGGATATGAGGACGGCAGCATTCGACTTTGGGACAGCAAGATTTCCTCCGTTATACTCAACTTCAATGGACACAAGTCGGCAATCACAAAACTTGTATTCGACAAGTCCGGCGTCAGACTTGCCAGTGGATCTCGGGATACGGACATCATCATGTGGGACCTTGTTGCAGAAGTTGGTCAATTCAAGCTGCGAGGACACAAGGACCAAATCACCGGCCTGCAGTTTGTGGAGCCGGAGGCCCAGGTGCAGGATGAGGACGGCTCGCGTGCCATGGTTATCGATGGCGAAGGAACACACGAAGGCTTCCTCTTGACGACTGGCAAAGACTCGCTCATCAAACTCTGGGATCTCTCGTCAAGACACTGTATAGAGACTCACATTTCGCAAACCAACGGCGAATGCTGGGCTCTTGGTCTTTCTCCAGACTACAGCGGATGTGTCACAGCTGGAAACGATGGCGAAATCAAAGTTTGGTCATTGGATGCCGATGGTCTTGCGCTCAGCACCCGCCAGGTGGACGCACCCGCCGCAGCCCAATATCTCCAGGACAAAGGAACGCTTCACAGGCAAAGCAAGGACAGGGCAACCGAGGTCGTATTTCACCCCAAGAAAGATTACTTTGCTGTTCATGGTTCAGAAAAGGCGGTCGACGTGTGGCGACTACGATCCGAGGCCGAGATAAAGAAGGCTCTGGCACGTAAGCGAAGAAGACGTCGTGAGAAGGCCAAGGACGGCAAGGCCGCTGAGGAGGAAGCCAACGGTGAAGAGCCCGAGGACGTCTCAAAGGCCGATATCAGTGATGTGTTTGTTCAGCACGTCATTGTGCGAACGGGAGGAAAGGTTCGCTCTGTTGACTGGGCTGTACCCAGCGGACAGAAAGATCTTCAATTGCTAGTAGGAACCACAAACAACTTGCTCGAGTACTACAGCGTCTCGCGCAAAGACAAGAGCGACAAGTCAAAGAAGGAAGACGCTCCCGAATACACAAGGGCTCTGTCCGTCGAGCTGCCCGGTCACCGAACGGATATTCGGGCCCTTTCGTTAAGCTCGGATGACAAGATGCTAGCGTCTGCTTCCAACGGCAACTTGAAAATTTGGAATGTGAAAACCACTGCTTGCATTCGAACATTCGAGTGTGGATACGCGCTTTGCTGTGCTTTCCTTCCTGGAGACAAAGTCGTGGTTGTTGGCACCAAGAGCGGCGAGTTGCAGCTCTTTGACGTCGCTTCAGCGGCTCTGCTTGACAGTGTCGATGCTCACGAGAAAGCCATTTGGTCGCTGAGCGTCCACCCTAACGGCCAATCTGTCGTTTCTGGCAGCGCTGACCAGACAGCCAAGTTCTGGGACTTCAAGATTGTGCAGGAGGAGGTTCTGGGTACAAGGAGAACAACACCAAAGCTCAAGTTGGTGCAATCAAGGACATTGAAGGTTTCTCACGATATTCTCAGCCTCAAGTTCTCACCAGATGCCAAGCTTCTAGCTGTTGCCCTATTCGATAGCACAGTCAAGGTCTTCTTTGTCGATTCCCTCAAGCTTTACCTCAACCTCTACGGTCATAAGCTCCCAGTGCTGAGTATGGACATATCATACGATAGCAAGATGATTGTCACAAGTTCGGCCGACAAGAACATCAGAATATGGGGTCTTGACTTTGGTGATTGTCATAAAGCCCTGTATGGCCACAAGGACAGTATTCTGCAGGTCGCCTTTGTGCCACACAACAACGACGGCAATGGCCACCACTTCTTCAGTAGCAGTAAGGATCGCACGATCCGATACTGGGATGGTGATAAGTTTGAGCAAATCCAACGGATGGATGGGCACCACGGAGAAGTATGGGCAATTGCTGTTTCCCACAGCGGCAACCTTTTGGTCAGTGCCGGCCACGACAAGAGTATTCGGATCTGGGACGAGACCGATGAACAAATCTTCCTCGAGGAAGAGCGAGAGAAGGAGATGGAGGAGCTGTATGAGAGTACCCTTACCACATCTCTGGAACGTGATGCGGACGCCCAGGACGAGAACAACGAGGTCGGCGCGGCGAGCAAGCAGACTTCGGAAACCCTCATGGCTGGTGAAAGAATAGCCGAAGCCCTCGAGATGGGCATGGCTGACTTGAACCTCCTCAAGGAGTACGAGGAAGCCAAACTCACAAACCCACATGCTCAACCCCCTCAGCGCAATATGGTCTTCCTCGCTCTCGGTGACATCACCGCTGAAGCCTACGTCCTCTCCGTCCTGCAGAAAATCAAGGCCTCAGCACTACACGATGCCCTTCTGGTCCTACCCTTCTCGTCCATCCCCATCCTCTTCACTTTCCTCAACATATTTGCCATGCGGTCCATGAACATGCCCCTGACATGCCGCATTCTATTCTTCATGCTCAAGACACATCACAAGCAAATTGTTGCTAGCCGTAGCATGAAGGTCATGCTCGATGGCATCCGCATTAACCTTCGCGCTTCGCTCAAGCGCCAGAAGGACGAGATGGGAGTCAACATTGCTGCCCTCAAGGTTGTCGGTATGCAGATTCGTGACAAGAGCATCAAGGATTACGTGGATGAGAACTGGGAGGAAGAGAACGACGCAAGGAGTGCCAAGAAGAGGACGTTTGTTGACGTTGCTTAA
