# Supplementary material for: Quantitative detection of economically important Fusarium oxysporum f. sp. cubense strains in Africa in plants, soil and water
Source: PLoS One. 2020 Jul 20;15(7):e0236110. doi: 10.1371/journal.pone.0236110 (PMC7371176; doi:10.1371/journal.pone.0236110)
Supplement: S3 Appendix — (FAS) [file pone.0236110.s005.fas]

>Fusarium_oxysporum_f._sp._cubense_strain_II5_VCG01213_Supercontig:KK036133_22066_to_22314_(+)
ataatattagcttaaaaaattattaataaaaagtattatttagaatataaagaggaagtagccgaggataaactaattagtctttaagctgagtttacttatatttataataagataaatatctagtttgctaagattacttgcttatggtattagcgttatatggtcgaagtaaagggtttagatataattcagcgaggtcttaacttaatagataagttagagagggcagagcaggatgagtagtct
>Fusarium_oxysporum_f._sp._cubense_strain_CAV789_VCG01213/16
ataatattagcttaaaaaattattaataaaaagtattatttagaatataaagaggaagtagccgaggataaactaattagtctttaagctgagtttacttatatttataataagataaatatctagtttgctaagattacttgcttatggtattagcgttatatggtcgaagtaaagggtttagatataattcagcgaggtcttaacttaatagataagttagagagggcagagcaggatgagtagtct
>Fusarium_oxysporum_f._sp._cubense_strain_CAV180_VCG0121
ataatattagcttgaaaaattattaataaaaagcattgtctagaacgtgaagaggaagcagctaaggataaactaattagtctttaagctaagtctacttatatttataataagataaatgtctagtttgctaagattacttgcttacagcgttagcatcatatagtcgaagtaaagggtttagatataatttagcagggtctcaactcaatagataagttaaaaagggcagagcaggataagtaatct
>Fusarium_oxysporum_f._sp._cubense_strain_CAV980_VCG01211
ataatattagcttaaaaaattattaataaaaagtattatcttaagtataaggaggaggctactaaaaataaactaattaatctttaagcagagtttacttatatttataatattataactannnnnnnnnnnnnnnnnnnnnnnntaaggcattagcgttatttggtggaggtaaaaggcttggatatggtttaacgtggtcttaactttatagataagttagagagggctgagcgtagtgaataggct
>Fusarium_oxysporum_f._sp._cubense_strain_CAV612_VCG0120/15
ataatattagcttaaaaaattattaataaaaagtattatcttaagtataaggaggaggctactaaggataaactaattagtctttaagtagagtttacttatannnnnnnnnnnnnnnnnnnnnnnnnngctaaaattacttatttaaggcattagcgttatttggtggaggtaaaaggcttggatatggtttaacgtggtcttaactttatagataagttagagagggctgagcnnnnnnnnnnnnnn
>Fusarium_oxysporum_f._sp._cubense_race1_Supercontig:KB729961:85909 to_86076_(+)
-------------------------------------------------------------------ataaactaattaatctttaggcagagtctacctatatttataataaaataaatacttagtttgctaaaattacttatttaaggcatcagcgttatatagtggaagtaaagggtttagatataattcagtagggtcttagttttatagacgagttagagaaggcagagc--------------
