# Supplementary material for: Quantitative detection of economically important Fusarium oxysporum f. sp. cubense strains in Africa in plants, soil and water
Source: PLoS One. 2020 Jul 20;15(7):e0236110. doi: 10.1371/journal.pone.0236110 (PMC7371176; doi:10.1371/journal.pone.0236110)
Supplement: S4 Appendix — (FAS) [file pone.0236110.s006.fas]

>Fusarium_oxypsorum_f._sp._cubense_strain_54006_(II5)_Supercontig_JH658335:1498-1758(+)
TATCGCTGAAGCCCAGAACAAGAATATTCAAGTCGGTTGCTACGCTGTCGATTCCCGCCAGGATGGTCTTCTCCCGAAGCTTCTCCTTAACTCAGACGCACGCGCGAAGGCCGACCCAGATCTACGCTTTGGATTTTGGGATGGTGGCAATAAAATATGCTGCGATGGCCCACGGAACTGCGCTAGATACTGGGCATTTACCTATAATCATCCTTACAACTGGGCTTCCAAAACCAGCACCGGAACGATCGACGGACAGAA
>Fusarium_oxysporum_f._cubense_strain_BRIP62895
TATCGCTGAAGCCCAGAACAAGAATATTCAAGTCGGTTGCTACGCTGTCGATTCCCGCCAGGATGGTCTTCTCCCGAAGCTTCTCCTTAACTCAGACGCACGCGCGAAGGCCGACCCAGATCTACGCTTTGGATTTTGGGATGGTGGCAATAAAATATGCTGCGATGGCCCACGGAACTGCGCTAGATACTGGGCATTTACCTATAATCATCCTTACAACTGGGCTTCCAAAACCAGCACCGGAACGATCGACGGACAGAA
>Fusarium_oxysporum_f._sp._cubense_strain_CAV_092_Foc_VCG_0120
TATCGCTGAAGCCCAGAACAAGAATATTCAAGTCGGTTGCTACGCTGTCGATTCCCGCCAGGATGGTCTTCTCCCGAAGCTTCTCCTTAACTCAGACGCACGCGCGAAGGCCGACCCAGATCTACGCTTTGGATTTTGGGATGGTGGCAATAAAATATGCTGCGATGGCCCACGGAACTGCGCTAGATACTGGGCATTTACCTATAATCATCCTTACAACTGGGCTTCCAAAACCAGCACCGGAACGATCGACGGACAGAA
>Fusarium_oxysporum_f._sp._cubense_strain_CAV_180_Foc_VCG_0121
TATCGCTGAAGCCCAGAACAAGAATATTCAAGTCGGTTGCTACGCTGTCGATTCCCGCCAGGATGGTCTTCTCCCGAAGCTTCTCCTTAACTCAGACGCACGCGCGAAGGCCGACCCAGATCTACGCTTTGGATTTTGGGATGGTGGCAATAAAATATGCTGCGATGGCCCACGGAACTGCGCTAGATACTGGGCATTTACCTATAATCATCCTTACAACTGGGCTTCCAAAACCAGCACCGGAACGATCGACGGACAGAA
>Fusarium_oxysporum_f._sp._cubense_strain_CAV_184_Foc_VCG_0124
TATCGCTGAAGCCCAGAACAAGAATATTCAAGTCGGTTGCTACGCTGTCGATTCCCGCCAGGATGGTCTTCTCCCGAAGCTTCTCCTTAACTCAGACGCACGCGCGAAGGCCGACCCAGATCTACGCTTTGGATTTTGGGATGGTGGCAATAAAATATGCTGCGATGGCCCACGGAACTGCGCTAGATACTGGGCATTTACCTATAATCATCCTTACAACTGGGCTTCCAAAACCAGCACCGGAACGATCGACGGACAGAA
>Fusarium_oxysporum_f._sp._cubense_strain_CAV_181_Foc_VCG_0122
TATCGCTGAAGCCCAGAACAAGAATATTCAAGTCGGTTGCTACGCTGTCGATTCCCGCCAGGATGGTCTTCTCCCGAAGCTTCTCCTTAACTCAGACGCACGCGCGAAGGCCGACCCAGATCTACGCTTTGGATTTTGGGATGGTGGCAATAAAATATGCTGCGATGGCCCACGGAACTGCGCTAGATACTGGGCATTTACCTATAATCATCCTTACAACTGGGCTTCCAAAACCAGCACCGGAACGATCGACGGACAGAA
>Fusarium_oxysporum_f._sp._cubense_strain_CAV_1036_Foc_VCG_0123
TATCGCTGAAGCCCAGAACAAGAATATTCAAGTCGGTTGCTACGCTGTCGATTCCCGCCAGGATGGTCTTCTCCCGAAGCTTCTCCTTAACTCAGACGCACGCGCGAAGGCCGACCCAGATCTACGCTTTGGATTTTGGGATGGTGGCAATAAAATATGCTGCGATGGCCCACGGAACTGCGCTAGATACTGGGCATTTACCTATAATCATCCTTACAACTGGGCTTCCAAAACCAGCACCGGAACGATCGACGGACAGAA
>Fusarium_oxysporum_f._sp._cubense_strain_CAV_185_Foc_VCG_0125
TATCGCTGAAGCCCAGAACAAGAATATTCAAGTCGGTTGCTACGCTGTCGATTCCCGCCAGGATGGTCTTCTCCCGAAGCTTCTCCTTAACTCAGACGCACGCGCGAAGGCCGACCCAGATCTACGCTTTGGATTTTGGGATGGTGGCAATAAAATATGCTGCGATGGCCCACGGAACTGCGCTAGATACTGGGCATTTACCTATAATCATCCTTACAACTGGGCTTCCAAAACCAGCACCGGAACGATCGACGGACAGAA
>Fusarium_oxysporum_f._sp._cubense_strain_CAV_606_Foc_VCG_0124/5
TATCGCTGAAGCCCAGAACAAGAATATTCAAGTCGGTTGCTACGCTGTCGATTCCCGCCAGGATGGTCTTCTCCCGAAGCTTCTCCTTAACTCAGACGCACGCGCGAAGGCCGACCCAGATCTACGCTTTGGATTTTGGGATGGTGGCAATAAAATATGCTGCGATGGCCCACGGAACTGCGCTAGATACTGGGCATTTACCTATAATCATCCTTACAACTGGGCTTCCAAAACCAGCACCGGAACGATCGACGGACAGAA
>Fusarium_oxysporum_f._sp._cubense_strain_CAV_785_Foc_VCG_0126
TATCGCTGAAGCCCAGAACAAGAATATTCAAGTCGGTTGCTACGCTGTCGATTCCCGCCAGGATGGTCTTCTCCCGAAGCTTCTCCTTAACTCAGACGCACGCGCGAAGGCCGACCCAGATCTACGCTTTGGATTTTGGGATGGTGGCAATAAAATATGCTGCGATGGCCCACGGAACTGCGCTAGATACTGGGCATTTACCTATAATCATCCTTACAACTGGGCTTCCAAAACCAGCACCGGAACGATCGACGGACAGAA
>Fusarium_oxysporum_f._sp._cubense_strain_CAV_893_Foc_VCG_0128
TATCGCTGAAGCCCAGAACAAGAATATTCAAGTCGGTTGCTACGCTGTCGATTCCCGCCAGGATGGTCTTCTCCCGAAGCTTCTCCTTAACTCAGACGCACGCGCGAAGGCCGACCCAGATCTACGCTTTGGATTTTGGGATGGTGGCAATAAAATATGCTGCGATGGCCCACGGAACTGCGCTAGATACTGGGCATTTACCTATAATCATCCTTACAACTGGGCTTCCAAAACCAGCACCGGAACGATCGACGGACAGAA
>Fusarium_oxysporum_f._sp._cubense_strain_CAV_617_Foc_VCG_0129/11
TATCGCTGAAGCCCAGAACAAGAATATTCAAGTCGGTTGCTACGCTGTCGATTCCCGCCAGGATGGTCTTCTCCCGAAGCTTCTCCTTAACTCAGACGCACGCGCGAAGGCCGACCCAGATCTACGCTTTGGATTTTGGGATGGTGGCAATAAAATATGCTGCGATGGCCCACGGAACTGCGCTAGATACTGGGCATTTACCTATAATCATCCTTACAACTGGGCTTCCAAAACCAGCACCGGAACGATCGACGGACAGAA
>Fusarium_oxysporum_f._sp._cubense_strain_CAV_632_Foc_VCG_01210
TATCGCTGAAGCCCAGAACAAGAATATTCAAGTCGGTTGCTACGCTGTCGATTCCCGCCAGGATGGTCTTCTCCCGAAGCTTCTCCTTAACTCAGACGCACGCGCGAAGGCCGACCCAGATCTACGCTTTGGATTTTGGGATGGTGGCAATAAAATATGCTGCGATGGCCCACGGAACTGCGCTAGATACTGGGCATTTACCTATAATCATCCTTACAACTGGGCTTCCAAAACCAGCACCGGAACGATCGACGGACAGAA
>Fusarium_oxysporum_f._sp._cubense_strain_CAV_1089_Foc_VCG_0129/11
TATCGCTGAAGCCCAGAACAAGAATATTCAAGTCGGTTGCTACGCTGTCGATTCCCGCCAGGATGGTCTTCTCCCGAAGCTTCTCCTTAACTCAGACGCACGCGCGAAGGCCGACCCAGATCTACGCTTTGGATTTTGGGATGGTGGCAATAAAATATGCTGCGATGGCCCACGGAACTGCGCTAGATACTGGGCATTTACCTATAATCATCCTTACAACTGGGCTTCCAAAACCAGCACCGGAACGATCGACGGACAGAA
>Fusarium_oxysporum_f._sp._cubense_strain_CAV_188_Foc_VCG_01212
TATCGCTGAAGCCCAGAACAAGAATATTCAAGTCGGTTGCTACGCTGTCGATTCCCGCCAGGATGGTCTTCTCCCGAAGCTTCTCCTTAACTCAGACGCACGCGCGAAGGCCGACCCAGATCTACGCTTTGGATTTTGGGATGGTGGCAATAAAATATGCTGCGATGGCCCACGGAACTGCGCTAGATACTGGGCATTTACCTATAATCATCCTTACAACTGGGCTTCCAAAACCAGCACCGGAACGATCGACGGACAGAA
>Fusarium_oxysporum_f._sp._cubense_strain_CAV_789_Foc_VCG_01213/16
TATCGCTGAAGCCCAGAACAAGAATATTCAAGTCGGTTGCTACGCTGTCGATTCCCGCCAGGATGGTCTTCTCCCGAAGCTTCTCCTTAACTCAGACGCACGCGCGAAGGCCGACCCAGATCTACGCTTTGGATTTTGGGATGGTGGCAATAAAATATGCTGCGATGGCCCACGGAACTGCGCTAGATACTGGGCATTTACCTATAATCATCCTTACAACTGGGCTTCCAAAACCAGCACCGGAACGATCGACGGACAGAA
>Fusarium_oxysporum_f._sp._cubense_strain_CAV_189_Foc_VCG_01214
TATCGCTGAAGCCCAGAACAAGAATATTCAAGTCGGTTGCTACGCTGTCGATTCCCGCCAGGATGGTCTTCTCCCGAAGCTTCTCCTTAACTCAGACGCACGCGCGAAGGCCGACCCAGATCTACGCTTTGGATTTTGGGATGGTGGCAATAAAATATGCTGCGATGGCCCACGGAACTGCGCTAGATACTGGGCATTTACCTATAATCATCCTTACAACTGGGCTTCCAAAACCAGCACCGGAACGATCGACGGACAGAA
>Fusarium_oxysporum_f._sp._cubense_strain_CAV_191_Foc_VCG_0120/15
TATCGCTGAAGCCCAGAACAAGAATATTCAAGTCGGTTGCTACGCTGTCGATTCCCGCCAGGATGGTCTTCTCCCGAAGCTTCTCCTTAACTCAGACGCACGCGCGAAGGCCGACCCAGATCTACGCTTTGGATTTTGGGATGGTGGCAATAAAATATGCTGCGATGGCCCACGGAACTGCGCTAGATACTGGGCATTTACCTATAATCATCCTTACAACTGGGCTTCCAAAACCAGCACCGGAACGATCGACGGACAGAA
>Fusarium_oxysporum_f._sp._cubense_strain_CAV_193_Foc_VCG_01217
TATCGCTGAAGCCCAGAACAAGAATATTCAAGTCGGTTGCTACGCTGTCGATTCCCGCCAGGATGGTCTTCTCCCGAAGCTTCTCCTTAACTCAGACGCACGCGCGAAGGCCGACCCAGATCTACGCTTTGGATTTTGGGATGGTGGCAATAAAATATGCTGCGATGGCCCACGGAACTGCGCTAGATACTGGGCATTTACCTATAATCATCCTTACAACTGGGCTTCCAAAACCAGCACCGGAACGATCGACGGACAGAA
>Fusarium_oxysporum_f._sp._cubense_strain_CAV_194_Foc_VCG_01218
TATCGCTGAAGCCCAGAACAAGAATATTCAAGTCGGTTGCTACGCTGTCGATTCCCGCCAGGATGGTCTTCTCCCGAAGCTTCTCCTTAACTCAGACGCACGCGCGAAGGCCGACCCAGATCTACGCTTTGGATTTTGGGATGGTGGCAATAAAATATGCTGCGATGGCCCACGGAACTGCGCTAGATACTGGGCATTTACCTATAATCATCCTTACAACTGGGCTTCCAAAACCAGCACCGGAACGATCGACGGACAGAA
>Fusarium_oxysporum_f._sp._cubense_strain_CAV_849_For_VCG_01219
TATCGCTGAAGCCCAGAACAAGAATATTCAAGTCGGTTGCTACGCTGTCGATTCCCGCCAGGATGGTCTTCTCCCGAAGCTTCTCCTTAACTCAGACGCACGCGCGAAGGCCGACCCAGATCTACGCTTTGGATTTTGGGATGGTGGCAATAAAATATGCTGCGATGGCCCACGGAACTGCGCTAGATACTGGGCATTTACCTATAATCATCCTTACAACTGGGCTTCCAAAACCAGCACCGGAACGATCGACGGACAGAA
>Fusarium_oxysporum_f._sp._cubense_strain_CAV_623_Foc_VCG_01220
TATCGCTGAAGCCCAGAACAAGAATATTCAAGTCGGTTGCTACGCTGTCGATTCCCGCCAGGATGGTCTTCTCCCGAAGCTTCTCCTTAACTCAGACGCACGCGCGAAGGCCGACCCAGATCTACGCTTTGGATTTTGGGATGGTGGCAATAAAATATGCTGCGATGGCCCACGGAACTGCGCTAGATACTGGGCATTTACCTATAATCATCCTTACAACTGGGCTTCCAAAACCAGCACCGGAACGATCGACGGACAGAA
>Fusarium_oxysporum_f._sp._cubense_strain_NRRL_36118_Foc_VCG_01221
TATCGCTGAAGCCCAGAACAAGAATATTCAAGTCGGTTGCTACGCTGTCGATTCCCGCCAGGATGGTCTTCTCCCGAAGCTTCTCCTTAACTCAGACGCACGCGCGAAGGCCGACCCAGATCTACGCTTTGGATTTTGGGATGGTGGCAATAAAATATGCTGCGATGGCCCACGGAACTGCGCTAGATACTGGGCATTTACCTATAATCATCCTTACAACTGGGCTTCCAAAACCAGCACCGGAACGATCGACGGACAGAA
>Fusarium_oxysporum_f._sp._cubense_strain_CAV_853_Foc_VCG_01222
TATCGCTGAAGCCCAGAACAAGAATATTCAAGTCGGTTGCTACGCTGTCGATTCCCGCCAGGATGGTCTTCTCCCGAAGCTTCTCCTTAACTCAGACGCACGCGCGAAGGCCGACCCAGATCTACGCTTTGGATTTTGGGATGGTGGCAATAAAATATGCTGCGATGGCCCACGGAACTGCGCTAGATACTGGGCATTTACCTATAATCATCCTTACAACTGGGCTTCCAAAACCAGCACCGGAACGATCGACGGACAGAA
>Fusarium_oxysporum_f._sp._cubense_strain_NRRL25609
TATTGCTGAAGCCCAGAACAAGAATATTCAAGTCGGTTGCTACGCCGTTGATTCCCGCCAGGATGGCCTTCTCCCGAAACTTCTCCTTAACGCGGCAGCACGCGCGAAGGCCGATCCAGACCTACGCTTTGGATTTTGGGATGCCGGCAATAAAATATGCTGCGCTGGCCCAAGGAACTGCGCCAGATACTGGGCATTTTCCTACAACCATCCTTATAACTGGGCTTCCAAAACTAGCACCGGAACGATTGATGGCCAGAA
>Fusarium_oxysporum_f._sp._cubense_strain_BRIP63259
TATTGCTGAAGCCCAGAACAAGAATATTCAAGTCGGTTGCTACGCCGTTGATTCCCGCCAGGATGGTCTTCTCCCGAAACTTCTCCTTAACGCGGCAGCACGCGGGAAGGCCGATCCAGACCTACGCTTTGGATTTTGGGATGCCGGCAATAAAATATGCTGCGCTGGCCCAAGGAACTGCGCCAGATACTGGGCATTTACCTATAACCATCCTTATAACTGGGCTTCCAAAACTAGCACCGGAACGATTGATGGCCAGAA
>Fusarium_oxysporum_f._sp._cepae_isolate_PG
TATCGCCGAAGCCCAGAACAAGAATATTCAAGTCGGTTGCTACGCTGTTGATTCCAGCCAGGATGGCCTTCTCCCGAAACTTCTCCTTAACGCGGCCGCACGCGCGAAGGCCGACCCAGACCTACGCTTTGGATTTTGGGATGGTGGCAATAAAATATGCTGCGCTGGCCCAAGGAACTGCGCTAGATACTGGGCATTTACCTATAACCATCCTTACAACTATGCTTCCAAAACCAGCACCGGAACGATTGACGGCCAG--
>Fusarium_oxysporum_f._sp._cepae_isolate_FUS2
TATCGCCGAAGCCCAGAACAAGAATATTCAAGTCGGTTGCTACGCTGATGATTCCAGCCAGGATGGCCTTCTCCCGAAACTTCTCCTTAACGCGGCCGCACGCGCGAAGGCCGACCCAGACCTACGCTTTGGATTTTGGGATGGTGGCAATAAAATATGCTGCGCTGGCCCAAGGAACTGCGCTAGATACTGGGCATTTACCTATAACCATCCTTACAACTGGGCTTCCAAAACCAGCACCGGAACGATTGACGGCCAG--
>Fusarium_oxysporum_f._sp._narcissi_isolate_FOXN139
TATCGCCGAAGCCCAGAACAAGAATATTCAAGTCGGTTGCTACGCTGATGATTCCAGCCAGGATGGCCTTGTCCCGAAACTTCTCCTTAACGCGGCCGCGCGCGCGAAGGCCGACCCAGACCTACGCTTTGGATTTTGGGATGGTGGCAATAAAATATGCTGCGCTGGCCCAAGGAACTGCGCTAGATACTGGGCATTTACCTATAACCATCCTTACAACTGGGCTTCCAAAACCAGCACCGGAACGATTGACGGCC----
>Fusarium_oxysporum_f._sp._narcissi_isolate_FOXN7
TATCGCCGAAGCCCAGAACAAGAATATTCAAGTCGGTTGCTACGCTGATGATTCCAGCCAGGATGGCCTTGTCCCGAAACTTCTCCTTAACGCGGCCGCGCGCGCGAAGGCCGACCCAGACCTACGCTTTGGATTTTGGGATGGTGGCAATAAAATATGCTGCGCTGGCCCAAGGAACTGCGCTAGATACTGGGCATTTACCTATAACCATCCTTACAACTGGGCTTCCAAAACCAGCACCGGAACGATTGACGGCCAGCA
>Fusarium_oxysporum_f._sp._dianthi_isolate_R207
TATCGCCGAAGCCCAGAACAAGAATATTCAAGTCGGTTGCTACGCTGATGATTCCAGCCAGGATGGCCTTGTCCCGAAACTTCTCCTTAACGCGGCCGCGCGCGCGAAGGCCGACCCAGACCTACGCTTTGGATTTTGGGATGGTGGCAATAAAATATGCTGCGCTGGCCCAAGGAACTGCGCTAGATACTGGGCATTTACCTATAACCATCCTTACAACTGGGCTTCCAAAACCAGCACCGGAACGATTGACGGCCA---
>Fusarium_oxysporum_strain_RBG5827
TACC------GCCGCGGCCCAGACTACTCAAATTGGTTGCCGCGCTATTGACACCAAGAACGACGGTCTTCTAACTGAACTTCTTCATAACCCATCGGCGCGTGGGGCCGCCGATCCAGACCTGCGTTATGGATTTTGGGATGCAAAGTGGCAAATGTGCTGCAAGAATGGAAACATATGCGAGAGATACTACACGTTTAGCTACAACCACCCATACCATTGGTATTACAGACGGCGCACGGGAACTGTCCGCGGCCAACA
>Fusarium_oxysporum_strain_RBG5829
TACC------GCCGCGGCCCAGACTACTCAAATTGGTTGCCGCGCTATTGACACCAAGAACGACGGTCTTCTAACTGAACTTCTTCATAACCCATCGGCGCGTGGGGCCGCCGATCCAGACCTGCGTTATGGATTTTGGGATGCAAAGTGGCAAATGTGCTGCAAGAATGGAAACATATGCGAGAGATACTACACGTTTAGCTACAACCACCCATACCATTGGTATTACAGACGGCGCACGGGAACTGTCCGCGGCCAACA
>Fusarium_oxysporum_strain_RBG5841
TACC------GCCGCGGCCCAGACTACTCAAATTGGTTGCCGCGCTATTGACACCAAGAACGACGGTCTTCTAACTGAACTTCTTCATAACCCATCGGCGCGTGGGGCCGCCGATCCAGACCTGCGTTATGGATTTTGGGATGCAAAGTGGCAAATGTGCTGCAAGAATGGAAACATATGCGAGAGATACTACACGTTTAGCTACAACCACCCATACCATTGGTATTACAGACGGCGCACGGGAACTGTCCGCGGCCAACA
>Fusarium_oxysporum_strain_RBG5850
TACC------GCCGCGGCCCAGACTACTCAAATTGGTTGCCGCGCTATTGACACCAAGAACGACGGTCTTCTAACTGAACTTCTTCATAACCCATCGGCGCGTGGGGCCGCCGATCCAGACCTGCGTTATGGATTTTGGGATGCAAAGTGGCAAATGTGCTGCAAGAATGGAAACATATGCGAGAGATACTACACGTTTAGCTACAACCACCCATACCATTGGTATTACAGACGGCGCACGGGAACTGTCCGCGGCCAACA
>Fusarium_oxysporum_f._sp._niveum_strain_RBG5771
TACC------GCCGGGGCCCAGACTACTCAAGTTGGTTGTCGCGCTCCGGATACCAAGAATGACGGTCTTCTGACTGAGCTTCTTCATAACCCATCAGCGCGTGGGGCCGCCGACCCCGACCTGCGTTATGGATTCTGGGATGCAAAGTGGCAAAAGTGCTGCAACGAGCATAGCATATGCGACAGATACTACACTTTTAGCTACAACCATCCGTACCCTTGCGCTTACAGACAGCGCAGGGGAACTATCCGCGGCCAAGA
>Fusarium_oxysporum_f._sp._niveum_strain_FRL4121
TACC------GCCGGGGCCCAGACTACTCAAGTTGGTTGTCGCGCTCCGGATACCAAGAATGACGGTCTTCTGACTGAGCTTCTTCATAACCCATCAGCGCGTGGGGCCGCCGACCCCGACCTGCGTTATGGATTCTGGGATGCAAAGTGGCAAAAGTGCTGCAACGAGCATAGCATATGCGACAGATACTACACTTTTAGCTACAACCATCCGTACCCTTGCGCTTACAGACAGCGCAGGGGAACTATCCGCGGCCAAGA
>Fusarium_oxysporum_f._sp._niveum_strain_FRL4119
TACC------GCCGGGGCCCAGACTACTCAAGTTGGTTGTCGCGCTCCGGATACCAAGAATGACGGTCTTCTGACTGAGCTTCTTCATAACCCATCAGCGCGTGGGGCCGCCGACCCCGACCTGCGTTATGGATTCTGGGATGCAAAGTGGCAAAAGTGCTGCAACGAGCATAGCATATGCGACAGATACTACACTTTTAGCTACAACCATCCGTACCCTTGCGCTTACAGACAGCGCAGGGGAACTATCCGCGGCCAAGA
>Fusarium_oxysporum_f._sp._niveum_strain_FRL1583
TACC------GCCGGGGCCCAGACTACTCAAGTTGGTTGTCGCGCTCCGGATACCAAGAATGACGGTCTTCTGACTGAGCTTCTTCATAACCCATCAGCGCGTGGGGCCGCCGACCCCGACCTGCGTTATGGATTCTGGGATGCAAAGTGGCAAAAGTGCTGCAACGAGCATAGCATATGCGACAGATACTACACTTTTAGCTACAACCATCCGTACCCTTGCGCTTACAGACAGCGCAGGGGAACTATCCGCGGCCAAGA
>Fusarium_oxysporum_f._sp._niveum_strain_NTDPI3695
TACC------GCCGGGGCCCAGACTACTCAAGTTGGTTGTCGCGCTCCGGATACCAAGAATGACGGTCTTCTGACTGAGCTTCTTCATAACCCATCAGCGCGTGGGGCCGCCGACCCCGACCTGCGTTATGGATTCTGGGATGCAAAGTGGCAAAAGTGCTGCAACGAGCATAGCATATGCGACAGATACTACACTTTTAGCTACAACCATCCGTACCCTTGCGCTTACAGACAGCGCAGGGGAACTATCCGCGGCCAAGA
>Fusarium_oxysporum_f._sp._niveum_strain_FRL4120
TACC------GCCGGGGCCCAGACTACTCAAGTTGGTTGTCGCGCTCCGGATACCAAGAATGACGGTCTTCTGACTGAGCTTCTTCATAACCCATCAGCGCGTGGGGCCGCCGACCCCGACCTGCGTTATGGATTCTGGGATGCAAAGTGGCAAAAGTGCTGCAACGAGCATAGCATATGCGACAGATACTACACTTTTAGCTACAACCATCCGTACCCTTGCGCTTACAGACGGCGCAGGGGAACTATCCGCGGCCAAGA
>Fusarium_oxysporum_f._sp._passiflorae_strain_FRL1584
TACC------GCCGAGGCCCAGACAACTCAAGTTGGTTGTCGCGCTCTTGACACCAAGAACGACGGTCTTCTGACTGAGCTTCTTCTTAACCCATCAGCGCGTGGGGCCGCCGACCCAGACCTGCGTTATGGATTTTGGGATGCAAAGTGGCGAAGGTGCTGCAACGAGCAAAACATATGCGACAGATACTACACGTTTAGCTACAACCACCCATACCCTTGGTCTTACAGACAGCGCACGGGAACTATCCGCCGCCAACA
>Fusarium_oxysporum_f._sp._passiflorae_strain_RBG5775
TACC------GCCGAGGCCCAGACAACTCAAGTTGGTTGTCGCGCTCTTGACACCAAGAACGACGGTCTTCTGACTGAGCTTCTTCTTAACCCATCAGCGCGTGGGGCCGCCGACCCAGACCTGCGTTATGGATTTTGGGATGCAAAGTGGCGAAGGTGCTGCAACGAGCAAAACATATGCGACAGATACTACACGTTTAGCTACAACCACCCATACCCTTGGTCTTACAGACAGCGCACGGGAACTATCCGCCGCCAACA
>Fusarium_oxysporum_f._sp._passiflorae_strain_RBG6380
TACC------GCCGAGGCCCAGACAACTCAAGTTGGTTGTCGCGCTCTTGACACCAAGAACGACGGTCTTCTGACTGAGCTTCTTCTTAACCCATCAGCGCGTGGGGCCGCCGACCCAGACCTGCGTTATGGATTTTGGGATGCAAAGTGGCGAAGGTGCTGCAACGAGCAAAACATATGCGACAGATACTACACGTTTAGCTACAACCACCCATACCCTTGGTCTTACAGACAGCGCACGGGAACTATCCGCCGCCAACA
>Fusarium_oxysporum_f._sp._passiflorae_strain_BRIP28044
TACC------GCCGAGGCCCAGACAACTCAAGTTGGTTGTCGCGCTCTTGACACCAAGAACGACGGTCTTCTGACTGAGCTTCTTCTTAACCCATCAGCGCGTGGGGCCGCCGACCCAGACCTGCGTTATGGATTTTGGGATGCAAAGTGGCGAAGGTGCTGCAACGAGCAAAACATATGCGACAGATACTACACGTTTAGCTACAACCACCCATACCCTTGGTCTTACAGACAGCGCACGGGAACTATCCGCCGCCAACA
>Fusarium_oxysporum_f._sp._lycopersici_strain_Fol007
TACC------GCCGAGGCCCAGACTACTCAAGTTGGTTGTCGCGCTCTTGATACCAAGAACGACGGTCTTCTGACCGAGCTTCTTCTTAACCCATCTGCGCGTGGGGCCGCCGACCCAGACCTGCGCTATGGATTTTGGGATGCAAAGTGGCGAAAGTGCTGCAACAAGTATAAAGAATGCGACAAATACTACACGTTTAGCTACAATCACCCATACCCTTGGGCATACAGGCAGCGCAGGGGAACTATCCGCGGCCAACA
>Fusarium_oxysporum_f._sp._lycopersici_strain_FRL4273
TACC------GCCGAGGCCCAGACTACTCAAGTTGGTTGTCGCGCTCTTGATACCAAGAACGACGGTCTTCTGACCGAGCTTCTTCTTAACCCATCTGCGCGTGGGGCCGCCGACCCAGACCTGCGCTATGGATTTTGGGATGCAAAGTGGCGAAAGTGCTGCAACAAGTATAAAGAATGCGACAAATACTACACGTTTAGCTACAATCACCCATACCCTTGGGCATACAGGCAGCGCAGGGGAACTATCCGCGGCCAACA
>Fusarium_oxysporum_f._sp._lycopersici_strain_RBG5768
TACC------GCCGAGGCCCAGACTACTCAAGTTGGTTGTCGCGCTCTTGATACCAAGAACGACGGTCTTCTGACCGAGCTTCTTCTTAACCCATCTGCGCGTGGGGCCGCCGACCCAGACCTGCGCTATGGATTTTGGGATGCAAAGTGGCGAAAGTGCTGCAACAAGTATAAAGAATGCGACAAATACTACACGTTTAGCTACAATCACCCATACCCTTGGGCATACAGGCAGCGCAGGGGAACTATCCGCGGCCAACA
>Fusarium_oxysporum_strain_RBG5885
TACC------GCCGAGGCCCAGACTACTCAAGTTGGTTGTCGCGC--TTGATACCAAGAACGACGGTCTTCTGACCGAGCTTCTTCATAACCCATCAGCGCGTGGGGCCGTCGACCCAGACCTGCGTTATGGATTTTGGGATGCAAAGTGTCGAAAGTGCTGCAATAAGTATAATATATGCGACAGATACTACACGTTTAACTACAACCACCCATACCCGTGGGCCTACAGACAGCGCAGGGGAACTATTCGCGGCCAACA
>Fusarium_oxysporum_strain_RBG5843
TACC------GCCGAGGCCCAGACTACTCAAGTTGGTTGTCGCGC--TTGATACCAAGAACGACGGTCTTCTGACCGAGCTTCTTCATAACCCATCAGCGCGTGGGGCCGTCGACCCAGACCTGCGTTATGGATTTTGGGATGCAAAGTGKCGAAAGTGCTGCAATAAGTATAATATATGCGACAGATACTACACGTTTAACTACAACCACCCATACCCTTGGGCCTACAGACAGCGCAGGGGAACTATTCGCGGCCAACA
>Fusarium_oxysporum_strain_RBG5849
TACC------GCCGAGGCCCAGACTACTCAAGTTGGTTGTCGCGC--TTGATACCAAGAACGACGGTCTTCTGACCGAGCTTCTTCATAACCCATCAGCGCGTGGGGCCGTCGACCCAGACCTGCGTTATGGATTTTGGGATGCAAAGTGTCGAAAGTGCTGCAATAAGTATAATATATGCGACAGATACTACACGTTTAACTACAACCACCCATACCCTTGGGCCTACAGACAGCGCAGGGGAACTATTCGCGGCCAACA
